# Supplementary material for: Use of Whole Genome Sequencing Data for a First in Silico Specificity Evaluation of the RT-qPCR Assays Used for SARS-CoV-2 Detection
Source: Int J Mol Sci. 2020 Aug 4;21(15):5585. doi: 10.3390/ijms21155585 (PMC7432934; doi:10.3390/ijms21155585)
Supplement: Supplementary file 1 [file ijms-21-05585-s001.zip]

Archive with 2 entries (2 files):
- Supplementary file S1.xlsx
- Supplementary file S2.txt
