# Supplementary material for: Use of Whole Genome Sequencing Data for a First in Silico Specificity Evaluation of the RT-qPCR Assays Used for SARS-CoV-2 Detection
Source: Int J Mol Sci. 2020 Aug 4;21(15):5585. doi: 10.3390/ijms21155585 (PMC7432934; doi:10.3390/ijms21155585)
Supplement: Supplementary file 1 [file ijms-21-05585-s001.zip › Supplementary file S1.xlsx]

## Sheet: batch07042020
>2019-nCoV_WH01
>2019-nCoV_WH04
>MT007544 |Severe acute respiratory syndrome coronavirus 2 isolate Australia/VIC01/2020| complete genome
>MT126808 |Severe acute respiratory syndrome coronavirus 2 isolate SARS-CoV-2/SP02/human/2020/BRA| complete genome
>NC_045512 |Severe acute respiratory syndrome coronavirus 2 isolate Wuhan-Hu-1| complete genome
>MT226610 |Severe acute respiratory syndrome coronavirus 2 isolate SARS-CoV-2/KMS1/human/2020/CHN| complete genome
>MN975262 |Severe acute respiratory syndrome coronavirus 2 isolate 2019-nCoV_HKU-SZ-005b_2020| complete genome
>MT135041 |Severe acute respiratory syndrome coronavirus 2 isolate SARS-CoV-2/105/human/2020/CHN| complete genome
>MT135043 |Severe acute respiratory syndrome coronavirus 2 isolate SARS-CoV-2/233/human/2020/CHN| complete genome
>MT123290 |Severe acute respiratory syndrome coronavirus 2 isolate SARS-CoV-2/IQTC01/human/2020/CHN| complete genome
>MT123292 |Severe acute respiratory syndrome coronavirus 2 isolate SARS-CoV-2/IQTC04/human/2020/CHN| complete genome
>MT123293 |Severe acute respiratory syndrome coronavirus 2 isolate SARS-CoV-2/IQTC03/human/2020/CHN| complete genome
>MT259231 |Severe acute respiratory syndrome coronavirus 2 isolate SARS-CoV-2/Wuhan_YB012504/human/2020/CHN| complete genome
>MT259230 |Severe acute respiratory syndrome coronavirus 2 isolate SARS-CoV-2/Wuhan_YB012506/human/2020/CHN| complete genome
>MT259226 |Severe acute respiratory syndrome coronavirus 2 isolate SARS-CoV-2/Wuhan_OS52/human/2020/CHN| complete genome
>MT259227 |Severe acute respiratory syndrome coronavirus 2 isolate SARS-CoV-2/Wuhan_YB012611/human/2020/CHN| complete genome
>MT259228 |Severe acute respiratory syndrome coronavirus 2 isolate SARS-CoV-2/Wuhan_YB012605/human/2020/CHN| complete genome
>MT019533 |Severe acute respiratory syndrome coronavirus 2 isolate BetaCoV/Wuhan/IPBCAMS-WH-05/2020| complete genome
>MT019531 |Severe acute respiratory syndrome coronavirus 2 isolate BetaCoV/Wuhan/IPBCAMS-WH-03/2019| complete genome
>MT019530 |Severe acute respiratory syndrome coronavirus 2 isolate BetaCoV/Wuhan/IPBCAMS-WH-02/2019| complete genome
>MT019529 |Severe acute respiratory syndrome coronavirus 2 isolate BetaCoV/Wuhan/IPBCAMS-WH-01/2019| complete genome
>MT121215 |Severe acute respiratory syndrome coronavirus 2 isolate SARS-CoV-2/SH01/human/2020/CHN| complete genome
>MN996527 |Severe acute respiratory syndrome coronavirus 2 isolate WIV02| complete genome
>MN996529 |Severe acute respiratory syndrome coronavirus 2 isolate WIV05| complete genome
>MN996531 |Severe acute respiratory syndrome coronavirus 2 isolate WIV07| complete genome
>MT049951 |Severe acute respiratory syndrome coronavirus 2 isolate SARS-CoV-2/Yunnan-01/human/2020/CHN| complete genome
>MT253706 |Severe acute respiratory syndrome coronavirus 2 isolate SARS-CoV-2/HZ-62/human/2020/CHN| complete genome
>MT012098 |Severe acute respiratory syndrome coronavirus 2 isolate SARS-CoV-2/29/human/2020/IND| complete genome
>MT050493 |Severe acute respiratory syndrome coronavirus 2 isolate SARS-CoV-2/166/human/2020/IND| complete genome
>MT276598 |Severe acute respiratory syndrome coronavirus 2 isolate SARS-CoV-2/ISR_IT0320/human/2020/ISR| complete genome
>MT276597 |Severe acute respiratory syndrome coronavirus 2 isolate SARS-CoV-2/ISR_JP0320/human/2020/ISR| complete genome
>MT066156 |Severe acute respiratory syndrome coronavirus 2 isolate SARS-CoV-2/INMI1/human/2020/ITA| complete genome
>MT072688 |Severe acute respiratory syndrome coronavirus 2 isolate SARS0CoV-2/61-TW/human/2020/ NPL| complete genome
>MT240479 |Severe acute respiratory syndrome coronavirus 2 isolate SARS-CoV-2/Gilgit1/human/2020/PAK| complete genome
>MT262993 |Severe acute respiratory syndrome coronavirus 2 isolate SARS-Cov-2/Manga1/human/2020/PAK| complete genome
>MT263074 |Severe acute respiratory syndrome coronavirus 2 isolate SARS-CoV-2/Peru-10/human/2020/PER| complete genome
>MT039890 |Severe acute respiratory syndrome coronavirus 2 isolate SNU01| complete genome
>MT233519 |Severe acute respiratory syndrome coronavirus 2 isolate SARS-CoV-2/Valencia5/human/2020/ESP| complete genome
>MT198652 |Severe acute respiratory syndrome coronavirus 2 isolate SARS-CoV-2/Valencia003/human/2020/ESP| complete genome
>MT093571 |Severe acute respiratory syndrome coronavirus 2 isolate SARS-CoV-2/01/human/2020/SWE| complete genome
>MT066176 |Severe acute respiratory syndrome coronavirus 2 isolate SARS-CoV-2/NTU02/2020/TWN| complete genome
>MT184908 |Severe acute respiratory syndrome coronavirus 2 isolate 2019-nCoV/USA-CruiseA-21/2020| complete genome
>MT184910 |Severe acute respiratory syndrome coronavirus 2 isolate 2019-nCoV/USA-CruiseA-23/2020| complete genome
>MT184911 |Severe acute respiratory syndrome coronavirus 2 isolate 2019-nCoV/USA-CruiseA-24/2020| complete genome
>MT184913 |Severe acute respiratory syndrome coronavirus 2 isolate 2019-nCoV/USA-CruiseA-26/2020| complete genome
>MT184912 |Severe acute respiratory syndrome coronavirus 2 isolate 2019-nCoV/USA-CruiseA-25/2020| complete genome
>MT159705 |Severe acute respiratory syndrome coronavirus 2 isolate 2019-nCoV/USA-CruiseA-7/2020| complete genome
>MT159722 |Severe acute respiratory syndrome coronavirus 2 isolate 2019-nCoV/USA-CruiseA-6/2020| complete genome
>MT159715 |Severe acute respiratory syndrome coronavirus 2 isolate 2019-nCoV/USA-CruiseA-17/2020| complete genome
>MT159716 |Severe acute respiratory syndrome coronavirus 2 isolate 2019-nCoV/USA-CruiseA-18/2020| complete genome
>MT159712 |Severe acute respiratory syndrome coronavirus 2 isolate 2019-nCoV/USA-CruiseA-14/2020| complete genome
>MT159717 |Severe acute respiratory syndrome coronavirus 2 isolate 2019-nCoV/USA-CruiseA-1/2020| complete genome
>MT159720 |Severe acute respiratory syndrome coronavirus 2 isolate 2019-nCoV/USA-CruiseA-4/2020| complete genome
>MT159709 |Severe acute respiratory syndrome coronavirus 2 isolate 2019-nCoV/USA-CruiseA-12/2020| complete genome
>MT159718 |Severe acute respiratory syndrome coronavirus 2 isolate 2019-nCoV/USA-CruiseA-2/2020| complete genome
>MT159708 |Severe acute respiratory syndrome coronavirus 2 isolate 2019-nCoV/USA-CruiseA-11/2020| complete genome
>MT159707 |Severe acute respiratory syndrome coronavirus 2 isolate 2019-nCoV/USA-CruiseA-10/2020| complete genome
>MT159706 |Severe acute respiratory syndrome coronavirus 2 isolate 2019-nCoV/USA-CruiseA-8/2020| complete genome
>MN985325 |Severe acute respiratory syndrome coronavirus 2 isolate 2019-nCoV/USA-WA1/2020| complete genome
>MN997409 |Severe acute respiratory syndrome coronavirus 2 isolate 2019-nCoV/USA-AZ1/2020| complete genome
>MT276324 |Severe acute respiratory syndrome coronavirus 2 isolate SARS-CoV-2/CA_2602/human/2020/USA| complete genome
>MT118835 |Severe acute respiratory syndrome coronavirus 2 isolate 2019-nCoV/USA-CA9/2020| complete genome
>MT106053 |Severe acute respiratory syndrome coronavirus 2 isolate 2019-nCoV/USA-CA8/2020| complete genome
>MT106052 |Severe acute respiratory syndrome coronavirus 2 isolate 2019-nCoV/USA-CA7/2020| complete genome
>MT044258 |Severe acute respiratory syndrome coronavirus 2 isolate 2019-nCoV/USA-CA6/2020| complete genome
>MT027063 |Severe acute respiratory syndrome coronavirus 2 isolate 2019-nCoV/USA-CA4/2020| complete genome
>MT027064 |Severe acute respiratory syndrome coronavirus 2 isolate 2019-nCoV/USA-CA5/2020| complete genome
>MN994467 |Severe acute respiratory syndrome coronavirus 2 isolate 2019-nCoV/USA-CA1/2020| complete genome
>MN994468 |Severe acute respiratory syndrome coronavirus 2 isolate 2019-nCoV/USA-CA2/2020| complete genome
>MT276326 |Severe acute respiratory syndrome coronavirus 2 isolate SARS-CoV-2/GA_2741/human/2020/USA| complete genome
>MT276327 |Severe acute respiratory syndrome coronavirus 2 isolate SARS-CoV-2/GA_2742/human/2020/USA| complete genome
>MT044257 |Severe acute respiratory syndrome coronavirus 2 isolate 2019-nCoV/USA-IL2/2020| complete genome
>MN988713 |Severe acute respiratory syndrome coronavirus 2 isolate 2019-nCoV/USA-IL1/2020| complete genome
>MT039888 |Severe acute respiratory syndrome coronavirus 2 isolate 2019-nCoV/USA-MA1/2020| complete genome
>MT188340 |Severe acute respiratory syndrome coronavirus 2 isolate USA/MN2-MDH2/2020| complete genome
>MT188339 |Severe acute respiratory syndrome coronavirus 2 isolate USA/MN3-MDH3/2020| complete genome
>MT188341 |Severe acute respiratory syndrome coronavirus 2 isolate USA/MN1-MDH1/2020| complete genome
>MT276328 |Severe acute respiratory syndrome coronavirus 2 isolate SARS-CoV-2/OR_2656/human/2020/USA| complete genome
>MT276323 |Severe acute respiratory syndrome coronavirus 2 isolate SARS-CoV-2/RI_0520/human/2020/USA| complete genome
>MT152824 |Severe acute respiratory syndrome coronavirus 2 isolate SARS-CoV-2/WA2/human/2020/USA| complete genome
>MT276331 |Severe acute respiratory syndrome coronavirus 2 isolate SARS-CoV-2/TX_2020/human/2020/USA| complete genome
>MT106054 |Severe acute respiratory syndrome coronavirus 2 isolate 2019-nCoV/USA-TX1/2020| complete genome
>MT262902 |Severe acute respiratory syndrome coronavirus 2 isolate SARS-CoV-2/WA-NH8/human/2020/USA| complete genome
>MT263381 |Severe acute respiratory syndrome coronavirus 2 isolate SARS-CoV-2/WA-UW298/human/2020/USA| complete genome
>MT263413 |Severe acute respiratory syndrome coronavirus 2 isolate SARS-CoV-2/WA-UW333/human/2020/USA| complete genome
>MT263414 |Severe acute respiratory syndrome coronavirus 2 isolate SARS-CoV-2/WA-UW334/human/2020/USA| complete genome
>MT263415 |Severe acute respiratory syndrome coronavirus 2 isolate SARS-CoV-2/WA-UW335/human/2020/USA| complete genome
>MT263416 |Severe acute respiratory syndrome coronavirus 2 isolate SARS-CoV-2/WA-UW336/human/2020/USA| complete genome
>MT263417 |Severe acute respiratory syndrome coronavirus 2 isolate SARS-CoV-2/WA-UW337/human/2020/USA| complete genome
>MT263422 |Severe acute respiratory syndrome coronavirus 2 isolate SARS-CoV-2/WA-UW342/human/2020/USA| complete genome
>MT263423 |Severe acute respiratory syndrome coronavirus 2 isolate SARS-CoV-2/WA-UW343/human/2020/USA| complete genome
>MT263424 |Severe acute respiratory syndrome coronavirus 2 isolate SARS-CoV-2/WA-UW344/human/2020/USA| complete genome
>MT263426 |Severe acute respiratory syndrome coronavirus 2 isolate SARS-CoV-2/WA-UW346/human/2020/USA| complete genome
>MT263405 |Severe acute respiratory syndrome coronavirus 2 isolate SARS-CoV-2/WA-UW325/human/2020/USA| complete genome
>MT263408 |Severe acute respiratory syndrome coronavirus 2 isolate SARS-CoV-2/WA-UW328/human/2020/USA| complete genome
>MT263418 |Severe acute respiratory syndrome coronavirus 2 isolate SARS-CoV-2/WA-UW338/human/2020/USA| complete genome
>MT263419 |Severe acute respiratory syndrome coronavirus 2 isolate SARS-CoV-2/WA-UW339/human/2020/USA| complete genome
>MT263458 |Severe acute respiratory syndrome coronavirus 2 isolate SARS-CoV-2/WA-UW379/human/2020/USA| complete genome
>MT263459 |Severe acute respiratory syndrome coronavirus 2 isolate SARS-CoV-2/WA-UW380/human/2020/USA| complete genome
>MT263462 |Severe acute respiratory syndrome coronavirus 2 isolate SARS-CoV-2/WA-UW383/human/2020/USA| complete genome
>MT262899 |Severe acute respiratory syndrome coronavirus 2 isolate SARS-CoV-2/WA-NH5/human/2020/USA| complete genome
>MT263468 |Severe acute respiratory syndrome coronavirus 2 isolate SARS-CoV-2/WA-UW389/human/2020/USA| complete genome
>MT263383 |Severe acute respiratory syndrome coronavirus 2 isolate SARS-CoV-2/WA-UW300/human/2020/USA| complete genome
>MT263384 |Severe acute respiratory syndrome coronavirus 2 isolate SARS-CoV-2/WA-UW301/human/2020/USA| complete genome
>MT263388 |Severe acute respiratory syndrome coronavirus 2 isolate SARS-CoV-2/WA-UW305/human/2020/USA| complete genome
>MT263391 |Severe acute respiratory syndrome coronavirus 2 isolate SARS-CoV-2/WA-UW308/human/2020/USA| complete genome
>MT263392 |Severe acute respiratory syndrome coronavirus 2 isolate SARS-CoV-2/WA-UW310/human/2020/USA| complete genome
>MT263395 |Severe acute respiratory syndrome coronavirus 2 isolate SARS-CoV-2/WA-UW314/human/2020/USA| complete genome
>MT263399 |Severe acute respiratory syndrome coronavirus 2 isolate SARS-CoV-2/WA-UW319/human/2020/USA| complete genome
>MT263400 |Severe acute respiratory syndrome coronavirus 2 isolate SARS-CoV-2/WA-UW320/human/2020/USA| complete genome
>MT263403 |Severe acute respiratory syndrome coronavirus 2 isolate SARS-CoV-2/WA-UW323/human/2020/USA| complete genome
>MT263406 |Severe acute respiratory syndrome coronavirus 2 isolate SARS-CoV-2/WA-UW326/human/2020/USA| complete genome
>MT263410 |Severe acute respiratory syndrome coronavirus 2 isolate SARS-CoV-2/WA-UW330/human/2020/USA| complete genome
>MT263412 |Severe acute respiratory syndrome coronavirus 2 isolate SARS-CoV-2/WA-UW332/human/2020/USA| complete genome
>MT263420 |Severe acute respiratory syndrome coronavirus 2 isolate SARS-CoV-2/WA-UW340/human/2020/USA| complete genome
>MT263428 |Severe acute respiratory syndrome coronavirus 2 isolate SARS-CoV-2/WA-UW348/human/2020/USA| complete genome
>MT263429 |Severe acute respiratory syndrome coronavirus 2 isolate SARS-CoV-2/WA-UW349/human/2020/USA| complete genome
>MT263430 |Severe acute respiratory syndrome coronavirus 2 isolate SARS-CoV-2/WA-UW350/human/2020/USA| complete genome
>MT263431 |Severe acute respiratory syndrome coronavirus 2 isolate SARS-CoV-2/WA-UW351/human/2020/USA| complete genome
>MT263432 |Severe acute respiratory syndrome coronavirus 2 isolate SARS-CoV-2/WA-UW352/human/2020/USA| complete genome
>MT263433 |Severe acute respiratory syndrome coronavirus 2 isolate SARS-CoV-2/WA-UW353/human/2020/USA| complete genome
>MT263434 |Severe acute respiratory syndrome coronavirus 2 isolate SARS-CoV-2/WA-UW354/human/2020/USA| complete genome
>MT263435 |Severe acute respiratory syndrome coronavirus 2 isolate SARS-CoV-2/WA-UW355/human/2020/USA| complete genome
>MT263436 |Severe acute respiratory syndrome coronavirus 2 isolate SARS-CoV-2/WA-UW356/human/2020/USA| complete genome
>MT263438 |Severe acute respiratory syndrome coronavirus 2 isolate SARS-CoV-2/WA-UW358/human/2020/USA| complete genome
>MT263439 |Severe acute respiratory syndrome coronavirus 2 isolate SARS-CoV-2/WA-UW359/human/2020/USA| complete genome
>MT263440 |Severe acute respiratory syndrome coronavirus 2 isolate SARS-CoV-2/WA-UW360/human/2020/USA| complete genome
>MT263441 |Severe acute respiratory syndrome coronavirus 2 isolate SARS-CoV-2/WA-UW361/human/2020/USA| complete genome
>MT263442 |Severe acute respiratory syndrome coronavirus 2 isolate SARS-CoV-2/WA-UW362/human/2020/USA| complete genome
>MT263443 |Severe acute respiratory syndrome coronavirus 2 isolate SARS-CoV-2/WA-UW363/human/2020/USA| complete genome
>MT263444 |Severe acute respiratory syndrome coronavirus 2 isolate SARS-CoV-2/WA-UW364/human/2020/USA| complete genome
>MT263445 |Severe acute respiratory syndrome coronavirus 2 isolate SARS-CoV-2/WA-UW365/human/2020/USA| complete genome
>MT263446 |Severe acute respiratory syndrome coronavirus 2 isolate SARS-CoV-2/WA-UW366/human/2020/USA| complete genome
>MT263447 |Severe acute respiratory syndrome coronavirus 2 isolate SARS-CoV-2/WA-UW367/human/2020/USA| complete genome
>MT263448 |Severe acute respiratory syndrome coronavirus 2 isolate SARS-CoV-2/WA-UW368/human/2020/USA| complete genome
>MT263449 |Severe acute respiratory syndrome coronavirus 2 isolate SARS-CoV-2/WA-UW369/human/2020/USA| complete genome
>MT263450 |Severe acute respiratory syndrome coronavirus 2 isolate SARS-CoV-2/WA-UW370/human/2020/USA| complete genome
>MT263451 |Severe acute respiratory syndrome coronavirus 2 isolate SARS-CoV-2/WA-UW371/human/2020/USA| complete genome
>MT263452 |Severe acute respiratory syndrome coronavirus 2 isolate SARS-CoV-2/WA-UW372/human/2020/USA| complete genome
>MT263453 |Severe acute respiratory syndrome coronavirus 2 isolate SARS-CoV-2/WA-UW373/human/2020/USA| complete genome
>MT263454 |Severe acute respiratory syndrome coronavirus 2 isolate SARS-CoV-2/WA-UW374/human/2020/USA| complete genome
>MT263455 |Severe acute respiratory syndrome coronavirus 2 isolate SARS-CoV-2/WA-UW375/human/2020/USA| complete genome
>MT263456 |Severe acute respiratory syndrome coronavirus 2 isolate SARS-CoV-2/WA-UW376/human/2020/USA| complete genome
>MT263457 |Severe acute respiratory syndrome coronavirus 2 isolate SARS-CoV-2/WA-UW378/human/2020/USA| complete genome
>MT263463 |Severe acute respiratory syndrome coronavirus 2 isolate SARS-CoV-2/WA-UW384/human/2020/USA| complete genome
>MT263464 |Severe acute respiratory syndrome coronavirus 2 isolate SARS-CoV-2/WA-UW385/human/2020/USA| complete genome
>MT263465 |Severe acute respiratory syndrome coronavirus 2 isolate SARS-CoV-2/WA-UW386/human/2020/USA| complete genome
>MT262915 |Severe acute respiratory syndrome coronavirus 2 isolate SARS-CoV-2/WA-NH13/human/2020/USA| complete genome
>MT263382 |Severe acute respiratory syndrome coronavirus 2 isolate SARS-CoV-2/WA-UW299/human/2020/USA| complete genome
>MT263386 |Severe acute respiratory syndrome coronavirus 2 isolate SARS-CoV-2/WA-UW303/human/2020/USA| complete genome
>MT263387 |Severe acute respiratory syndrome coronavirus 2 isolate SARS-CoV-2/WA-UW304/human/2020/USA| complete genome
>MT263390 |Severe acute respiratory syndrome coronavirus 2 isolate SARS-CoV-2/WA-UW307/human/2020/USA| complete genome
>MT263396 |Severe acute respiratory syndrome coronavirus 2 isolate SARS-CoV-2/WA-UW315/human/2020/USA| complete genome
>MT263398 |Severe acute respiratory syndrome coronavirus 2 isolate SARS-CoV-2/WA-UW317/human/2020/USA| complete genome
>MT263404 |Severe acute respiratory syndrome coronavirus 2 isolate SARS-CoV-2/WA-UW324/human/2020/USA| complete genome
>MT263411 |Severe acute respiratory syndrome coronavirus 2 isolate SARS-CoV-2/WA-UW331/human/2020/USA| complete genome
>MT263467 |Severe acute respiratory syndrome coronavirus 2 isolate SARS-CoV-2/WA-UW388/human/2020/USA| complete genome
>MT263469 |Severe acute respiratory syndrome coronavirus 2 isolate SARS-CoV-2/WA-UW390/human/2020/USA| complete genome
>MT263421 |Severe acute respiratory syndrome coronavirus 2 isolate SARS-CoV-2/WA-UW341/human/2020/USA| complete genome
>MT259253 |Severe acute respiratory syndrome coronavirus 2 isolate SARS-CoV-2/WA-UW261/human/2020/USA| complete genome
>MT259256 |Severe acute respiratory syndrome coronavirus 2 isolate SARS-CoV-2/WA-UW264/human/2020/USA| complete genome
>MT259260 |Severe acute respiratory syndrome coronavirus 2 isolate SARS-CoV-2/WA-UW268/human/2020/USA| complete genome
>MT259261 |Severe acute respiratory syndrome coronavirus 2 isolate SARS-CoV-2/WA-UW269/human/2020/USA| complete genome
>MT259263 |Severe acute respiratory syndrome coronavirus 2 isolate SARS-CoV-2/WA-UW271/human/2020/USA| complete genome
>MT259264 |Severe acute respiratory syndrome coronavirus 2 isolate SARS-CoV-2/WA-UW272/human/2020/USA| complete genome
>MT259267 |Severe acute respiratory syndrome coronavirus 2 isolate SARS-CoV-2/WA-UW275/human/2020/USA| complete genome
>MT259268 |Severe acute respiratory syndrome coronavirus 2 isolate SARS-CoV-2/WA-UW276/human/2020/USA| complete genome
>MT259269 |Severe acute respiratory syndrome coronavirus 2 isolate SARS-CoV-2/WA-UW277/human/2020/USA| complete genome
>MT259277 |Severe acute respiratory syndrome coronavirus 2 isolate SARS-CoV-2/WA-UW287/human/2020/USA| complete genome
>MT259258 |Severe acute respiratory syndrome coronavirus 2 isolate SARS-CoV-2/WA-UW266/human/2020/USA| complete genome
>MT259271 |Severe acute respiratory syndrome coronavirus 2 isolate SARS-CoV-2/WA-UW279/human/2020/USA| complete genome
>MT259273 |Severe acute respiratory syndrome coronavirus 2 isolate SARS-CoV-2/WA-UW282/human/2020/USA| complete genome
>MT259278 |Severe acute respiratory syndrome coronavirus 2 isolate SARS-CoV-2/WA-UW288/human/2020/USA| complete genome
>MT259281 |Severe acute respiratory syndrome coronavirus 2 isolate SARS-CoV-2/WA-UW291/human/2020/USA| complete genome
>MT259285 |Severe acute respiratory syndrome coronavirus 2 isolate SARS-CoV-2/WA-UW295/human/2020/USA| complete genome
>MT259287 |Severe acute respiratory syndrome coronavirus 2 isolate SARS-CoV-2/WA-UW297/human/2020/USA| complete genome
>MT259251 |Severe acute respiratory syndrome coronavirus 2 isolate SARS-CoV-2/WA-UW259/human/2020/USA| complete genome
>MT259252 |Severe acute respiratory syndrome coronavirus 2 isolate SARS-CoV-2/WA-UW260/human/2020/USA| complete genome
>MT259235 |Severe acute respiratory syndrome coronavirus 2 isolate SARS-CoV-2/WA-UW243/human/2020/USA| complete genome
>MT259286 |Severe acute respiratory syndrome coronavirus 2 isolate SARS-CoV-2/WA-UW296/human/2020/USA| complete genome
>MT259243 |Severe acute respiratory syndrome coronavirus 2 isolate SARS-CoV-2/WA-UW251/human/2020/USA| complete genome
>MT259245 |Severe acute respiratory syndrome coronavirus 2 isolate SARS-CoV-2/WA-UW253/human/2020/USA| complete genome
>MT259249 |Severe acute respiratory syndrome coronavirus 2 isolate SARS-CoV-2/WA-UW257/human/2020/USA| complete genome
>MT259250 |Severe acute respiratory syndrome coronavirus 2 isolate SARS-CoV-2/WA-UW258/human/2020/USA| complete genome
>MT259236 |Severe acute respiratory syndrome coronavirus 2 isolate SARS-CoV-2/WA-UW244/human/2020/USA| complete genome
>MT259237 |Severe acute respiratory syndrome coronavirus 2 isolate SARS-CoV-2/WA-UW245/human/2020/USA| complete genome
>MT259244 |Severe acute respiratory syndrome coronavirus 2 isolate SARS-CoV-2/WA-UW252/human/2020/USA| complete genome
>MT259247 |Severe acute respiratory syndrome coronavirus 2 isolate SARS-CoV-2/WA-UW255/human/2020/USA| complete genome
>MT259248 |Severe acute respiratory syndrome coronavirus 2 isolate SARS-CoV-2/WA-UW256/human/2020/USA| complete genome
>MT259257 |Severe acute respiratory syndrome coronavirus 2 isolate SARS-CoV-2/WA-UW265/human/2020/USA| complete genome
>MT251977 |Severe acute respiratory syndrome coronavirus 2 isolate SARS-CoV-2/WA-UW234/human/2020/USA| complete genome
>MT251972 |Severe acute respiratory syndrome coronavirus 2 isolate SARS-CoV-2/WA-UW236/human/2020/USA| complete genome
>MT251973 |Severe acute respiratory syndrome coronavirus 2 isolate SARS-CoV-2/WA-UW237/human/2020/USA| complete genome
>MT251974 |Severe acute respiratory syndrome coronavirus 2 isolate SARS-CoV-2/WA-UW238/human/2020/USA| complete genome
>MT251975 |Severe acute respiratory syndrome coronavirus 2 isolate SARS-CoV-2/WA-UW239/human/2020/USA| complete genome
>MT251976 |Severe acute respiratory syndrome coronavirus 2 isolate SARS-CoV-2/WA-UW240/human/2020/USA| complete genome
>MT251979 |Severe acute respiratory syndrome coronavirus 2 isolate SARS-CoV-2/WA-UW241/human/2020/USA| complete genome
>MT251980 |Severe acute respiratory syndrome coronavirus 2 isolate SARS-CoV-2/WA-UW242/human/2020/USA| complete genome
>MT246473 |Severe acute respiratory syndrome coronavirus 2 isolate SARS-CoV-2/WA-UW216/human/2020/USA| complete genome
>MT246475 |Severe acute respiratory syndrome coronavirus 2 isolate SARS-CoV-2/WA-UW218/human/2020/USA| complete genome
>MT246474 |Severe acute respiratory syndrome coronavirus 2 isolate SARS-CoV-2/WA-UW217/human/2020/USA| complete genome
>MT246468 |Severe acute respiratory syndrome coronavirus 2 isolate SARS-CoV-2/WA-UW211/human/2020/USA| complete genome
>MT246469 |Severe acute respiratory syndrome coronavirus 2 isolate SARS-CoV-2/WA-UW212/human/2020/USA| complete genome
>MT246470 |Severe acute respiratory syndrome coronavirus 2 isolate SARS-CoV-2/WA-UW213/human/2020/USA| complete genome
>MT246471 |Severe acute respiratory syndrome coronavirus 2 isolate SARS-CoV-2/WA-UW214/human/2020/USA| complete genome
>MT246472 |Severe acute respiratory syndrome coronavirus 2 isolate SARS-CoV-2/WA-UW215/human/2020/USA| complete genome
>MT246486 |Severe acute respiratory syndrome coronavirus 2 isolate SARS-CoV-2/WA-UW229/human/2020/USA| complete genome
>MT246487 |Severe acute respiratory syndrome coronavirus 2 isolate SARS-CoV-2/WA-UW230/human/2020/USA| complete genome
>MT246451 |Severe acute respiratory syndrome coronavirus 2 isolate SARS-CoV-2/WA-UW194/human/2020/USA| complete genome
>MT246452 |Severe acute respiratory syndrome coronavirus 2 isolate SARS-CoV-2/WA-UW195/human/2020/USA| complete genome
>MT246453 |Severe acute respiratory syndrome coronavirus 2 isolate SARS-CoV-2/WA-UW196/human/2020/USA| complete genome
>MT246454 |Severe acute respiratory syndrome coronavirus 2 isolate SARS-CoV-2/WA-UW197/human/2020/USA| complete genome
>MT246455 |Severe acute respiratory syndrome coronavirus 2 isolate SARS-CoV-2/WA-UW198/human/2020/USA| complete genome
>MT246456 |Severe acute respiratory syndrome coronavirus 2 isolate SARS-CoV-2/WA-UW199/human/2020/USA| complete genome
>MT246457 |Severe acute respiratory syndrome coronavirus 2 isolate SARS-CoV-2/WA-UW200/human/2020/USA| complete genome
>MT246460 |Severe acute respiratory syndrome coronavirus 2 isolate SARS-CoV-2/WA-UW203/human/2020/USA| complete genome
>MT246476 |Severe acute respiratory syndrome coronavirus 2 isolate SARS-CoV-2/WA-UW219/human/2020/USA| complete genome
>MT246477 |Severe acute respiratory syndrome coronavirus 2 isolate SARS-CoV-2/WA-UW220/human/2020/USA| complete genome
>MT246478 |Severe acute respiratory syndrome coronavirus 2 isolate SARS-CoV-2/WA-UW221/human/2020/USA| complete genome
>MT246479 |Severe acute respiratory syndrome coronavirus 2 isolate SARS-CoV-2/WA-UW222/human/2020/USA| complete genome
>MT246480 |Severe acute respiratory syndrome coronavirus 2 isolate SARS-CoV-2/WA-UW223/human/2020/USA| complete genome
>MT246481 |Severe acute respiratory syndrome coronavirus 2 isolate SARS-CoV-2/WA-UW224/human/2020/USA| complete genome
>MT246458 |Severe acute respiratory syndrome coronavirus 2 isolate SARS-CoV-2/WA-UW201/human/2020/USA| complete genome
>MT246488 |Severe acute respiratory syndrome coronavirus 2 isolate SARS-CoV-2/WA-UW231/human/2020/USA| complete genome
>MT246489 |Severe acute respiratory syndrome coronavirus 2 isolate SARS-CoV-2/WA-UW232/human/2020/USA| complete genome
>MT246490 |Severe acute respiratory syndrome coronavirus 2 isolate SARS-CoV-2/WA-UW233/human/2020/USA| complete genome
>MT246484 |Severe acute respiratory syndrome coronavirus 2 isolate SARS-CoV-2/WA-UW227/human/2020/USA| complete genome
>MT246485 |Severe acute respiratory syndrome coronavirus 2 isolate SARS-CoV-2/WA-UW228/human/2020/USA| complete genome
>MT246482 |Severe acute respiratory syndrome coronavirus 2 isolate SARS-CoV-2/WA-UW225/human/2020/USA| complete genome
>MT246463 |Severe acute respiratory syndrome coronavirus 2 isolate SARS-CoV-2/WA-UW206/human/2020/USA| partial genome
>MT246464 |Severe acute respiratory syndrome coronavirus 2 isolate SARS-CoV-2/WA-UW207/human/2020/USA| complete genome
>MT246466 |Severe acute respiratory syndrome coronavirus 2 isolate SARS-CoV-2/WA-UW209/human/2020/USA| complete genome
>MT246467 |Severe acute respiratory syndrome coronavirus 2 isolate SARS-CoV-2/WA-UW210/human/2020/USA| complete genome
>MT246449 |Severe acute respiratory syndrome coronavirus 2 isolate SARS-CoV-2/WA-UW192/human/2020/USA| complete genome
>MT246450 |Severe acute respiratory syndrome coronavirus 2 isolate SARS-CoV-2/WA-UW193/human/2020/USA| complete genome
>MT246459 |Severe acute respiratory syndrome coronavirus 2 isolate SARS-CoV-2/WA-UW202/human/2020/USA| complete genome
>MT246462 |Severe acute respiratory syndrome coronavirus 2 isolate SARS-CoV-2/WA-UW205/human/2020/USA| complete genome
>MT246461 |Severe acute respiratory syndrome coronavirus 2 isolate SARS-CoV-2/WA-UW204/human/2020/USA| complete genome
>MT246667 |Severe acute respiratory syndrome coronavirus 2 strain FDAARGOS_983 isolate 2019-nCoV/USA-WA1/2020| complete genome
>MT163719 |Severe acute respiratory syndrome coronavirus 2 isolate SARS-CoV-2/WA7-UW4/human/2020/USA| complete genome
>MT163716 |Severe acute respiratory syndrome coronavirus 2 isolate SARS-CoV-2/WA3-UW1/human/2020/USA| complete genome
>MT163717 |Severe acute respiratory syndrome coronavirus 2 isolate SARS-CoV-2/WA4-UW2/human/2020/USA| complete genome
>MT163718 |Severe acute respiratory syndrome coronavirus 2 isolate SARS-CoV-2/WA6-UW3/human/2020/USA| complete genome
>MT039887 |Severe acute respiratory syndrome coronavirus 2 isolate 2019-nCoV/USA-WI1/2020| complete genome
>MT192772 |Severe acute respiratory syndrome coronavirus 2 isolate SARS-CoV-2/nCoV-19-01S/human/2020/VNM| complete genome
>MT192773 |Severe acute respiratory syndrome coronavirus 2 isolate SARS-CoV-2/nCoV-19-02S/human/2020/VNM| complete genome
>MT020781 |Severe acute respiratory syndrome coronavirus 2 isolate nCoV-FIN-29-Jan-2020| partial genome
>LC534418 |Severe acute respiratory syndrome coronavirus 2 SARS-CoV-2/Hu/DP/Kng/19-031 RNA| complete genome
>LC534419 |Severe acute respiratory syndrome coronavirus 2 SARS-CoV-2/Hu/Kng/19-437 RNA| complete genome
>LC529905 |Severe acute respiratory syndrome coronavirus 2 TKYE6182_2020 RNA| complete genome
>MT233521 |Severe acute respiratory syndrome coronavirus 2 isolate SARS-CoV-2/Valencia6/human/2020/ESP| partial genome
>MT198653 |Severe acute respiratory syndrome coronavirus 2 isolate SARS-CoV-2/Valencia001/human/2020/ESP| partial genome
>MT263385 |Severe acute respiratory syndrome coronavirus 2 isolate SARS-CoV-2/WA-UW302/human/2020/USA| partial genome
>MT263393 |Severe acute respiratory syndrome coronavirus 2 isolate SARS-CoV-2/WA-UW312/human/2020/USA| partial genome
>MT263401 |Severe acute respiratory syndrome coronavirus 2 isolate SARS-CoV-2/WA-UW321/human/2020/USA| partial genome
>MT263407 |Severe acute respiratory syndrome coronavirus 2 isolate SARS-CoV-2/WA-UW327/human/2020/USA| partial genome
>MT263409 |Severe acute respiratory syndrome coronavirus 2 isolate SARS-CoV-2/WA-UW329/human/2020/USA| partial genome
>MT263427 |Severe acute respiratory syndrome coronavirus 2 isolate SARS-CoV-2/WA-UW347/human/2020/USA| partial genome
>MT263389 |Severe acute respiratory syndrome coronavirus 2 isolate SARS-CoV-2/WA-UW306/human/2020/USA| partial genome
>MT263397 |Severe acute respiratory syndrome coronavirus 2 isolate SARS-CoV-2/WA-UW316/human/2020/USA| partial genome
>MT263466 |Severe acute respiratory syndrome coronavirus 2 isolate SARS-CoV-2/WA-UW387/human/2020/USA| partial genome
>MT259270 |Severe acute respiratory syndrome coronavirus 2 isolate SARS-CoV-2/WA-UW278/human/2020/USA| partial genome
>MT259272 |Severe acute respiratory syndrome coronavirus 2 isolate SARS-CoV-2/WA-UW280/human/2020/USA| partial genome
>MT259255 |Severe acute respiratory syndrome coronavirus 2 isolate SARS-CoV-2/WA-UW263/human/2020/USA| partial genome
>MT259259 |Severe acute respiratory syndrome coronavirus 2 isolate SARS-CoV-2/WA-UW267/human/2020/USA| partial genome
>MT259265 |Severe acute respiratory syndrome coronavirus 2 isolate SARS-CoV-2/WA-UW273/human/2020/USA| partial genome
>MT259276 |Severe acute respiratory syndrome coronavirus 2 isolate SARS-CoV-2/WA-UW286/human/2020/USA| partial genome
>MT246483 |Severe acute respiratory syndrome coronavirus 2 isolate SARS-CoV-2/WA-UW226/human/2020/USA| partial genome
>MT246465 |Severe acute respiratory syndrome coronavirus 2 isolate SARS-CoV-2/WA-UW208/human/2020/USA| partial genome
>MT163720 |Severe acute respiratory syndrome coronavirus 2 isolate SARS-CoV-2/WA8-UW5/human/2020/USA| partial genome
>MT163721 |Severe acute respiratory syndrome coronavirus 2 isolate SARS-CoV-2/WA9-UW6/human/2020/USA| partial genome
>LC528233 |Severe acute respiratory syndrome coronavirus 2 SARS-CoV-2/Hu/DP/Kng/19-027 RNA| complete genome
>LC528232 |Severe acute respiratory syndrome coronavirus 2 SARS-CoV-2/Hu/DP/Kng/19-020 RNA| complete genome
>hCoV-19/USA/WA-S88/2020|EPI_ISL_417141|2020-03-01
>hCoV-19/USA/WA-S89/2020|EPI_ISL_417142|2020-02-29
>hCoV-19/USA/NH_0008/2020|EPI_ISL_420792|2020-03-02
>hCoV-19/USA/RI_0556/2020|EPI_ISL_420795|2020-03-01
>hCoV-19/USA/WA-S87/2020|EPI_ISL_417140|2020-03-01
>hCoV-19/USA/OR_5430/2020|EPI_ISL_420794|2020-03-01
>hCoV-19/USA/WA-S90/2020|EPI_ISL_417143|2020-02-29
>hCoV-19/USA/WA-S91/2020|EPI_ISL_417144|2020-03-02
>hCoV-19/USA/WA-S96/2020|EPI_ISL_417149|2020-02-28
>hCoV-19/USA/WA-S94/2020|EPI_ISL_417147|2020-02-28
>hCoV-19/USA/WA-S95/2020|EPI_ISL_417148|2020-02-28
>hCoV-19/USA/IL_1375/2020|EPI_ISL_420789|2020-03-01
>hCoV-19/USA/GA_1320/2020|EPI_ISL_420786|2020-03-03
>hCoV-19/USA/FL_6318/2020|EPI_ISL_420785|2020-03-02
>hCoV-19/USA/GA_1299/2020|EPI_ISL_420787|2020-03-03
>hCoV-19/USA/WA-S77/2020|EPI_ISL_417130|2020-03-05
>hCoV-19/Australia/VIC81/2020|EPI_ISL_419793|2020-03-14
>hCoV-19/Australia/VIC80/2020|EPI_ISL_419792|2020-03-14
>hCoV-19/Australia/VIC79/2020|EPI_ISL_419791|2020-03-14
>hCoV-19/USA/AZ_4811/2020|EPI_ISL_420784|2020-03-02
>hCoV-19/USA/WA-S81/2020|EPI_ISL_417134|2020-02-26
>hCoV-19/Australia/VIC87/2020|EPI_ISL_419797|2020-03-15
>hCoV-19/USA/WA-S82/2020|EPI_ISL_417135|2020-02-22
>hCoV-19/Australia/VIC86/2020|EPI_ISL_419796|2020-03-15
>hCoV-19/Australia/VIC85/2020|EPI_ISL_419795|2020-03-15
>hCoV-19/USA/WA-S80/2020|EPI_ISL_417133|2020-03-05
>hCoV-19/Australia/VIC82/2020|EPI_ISL_419794|2020-03-14
>hCoV-19/USA/WA-S86/2020|EPI_ISL_417139|2020-03-01
>hCoV-19/USA/WA-S83/2020|EPI_ISL_417136|2020-03-05
>hCoV-19/Australia/VIC88/2020|EPI_ISL_419798|2020-03-15
>hCoV-19/England/20142062604/2020|EPI_ISL_420774|2020-03-28
>hCoV-19/USA/WA-S110/2020|EPI_ISL_417163|2020-03-05
>hCoV-19/USA/WA-S108/2020|EPI_ISL_417161|2020-02-29
>hCoV-19/USA/WA-S114/2020|EPI_ISL_417167|2020-03-05
>hCoV-19/USA/WA-S115/2020|EPI_ISL_417168|2020-02-29
>hCoV-19/USA/WA-S112/2020|EPI_ISL_417165|2020-03-08
>hCoV-19/USA/WA-S116/2020|EPI_ISL_417169|2020-03-02
>hCoV-19/USA/WA-S107/2020|EPI_ISL_417160|2020-02-29
>hCoV-19/USA/WA-S100/2020|EPI_ISL_417153|2020-02-29
>hCoV-19/USA/WA-S97/2020|EPI_ISL_417150|2020-02-28
>hCoV-19/USA/WA-S98/2020|EPI_ISL_417151|2020-02-29
>hCoV-19/USA/WA-S103/2020|EPI_ISL_417156|2020-02-28
>hCoV-19/USA/WA-S104/2020|EPI_ISL_417157|2020-03-05
>hCoV-19/USA/WA-S105/2020|EPI_ISL_417158|2020-02-28
>hCoV-19/USA/WA-S106/2020|EPI_ISL_417159|2020-02-29
>hCoV-19/USA/TX_2817/2020|EPI_ISL_420797|2020-03-01
>hCoV-19/USA/TX_2039/2020|EPI_ISL_420796|2020-02-29
>hCoV-19/Korea/BA-ACH_2604/2020|EPI_ISL_420799|2020-02-27
>hCoV-19/USA/TX_2967/2020|EPI_ISL_420798|2020-03-01
>hCoV-19/Hong Kong/HKPU28_3001/2020|EPI_ISL_417185|2020-02-09
>hCoV-19/South Africa/R03006-20/2020|EPI_ISL_417186|2020-03-07
>hCoV-19/Hong Kong/HKPU29_0102/2020|EPI_ISL_417187|2020-02-08
>hCoV-19/USA/WA-S122/2020|EPI_ISL_417175|2020-03-02
>hCoV-19/USA/WA-S119/2020|EPI_ISL_417172|2020-02-29
>hCoV-19/Hong Kong/HKPU6_2101/2020|EPI_ISL_417178|2020-01-25
>hCoV-19/Hong Kong/HKPU1_2101/2020|EPI_ISL_417176|2020-01-21
>hCoV-19/USA/WA-S117/2020|EPI_ISL_417170|2020-03-02
>hCoV-19/USA/WA13-UW9/2020|EPI_ISL_413601|2020-03-02
>hCoV-19/USA/MN29-MDH29/2020|EPI_ISL_417196|2020-03-11
>hCoV-19/Hong Kong/HKPU34_3001/2020|EPI_ISL_417197|2020-02-09
>hCoV-19/USA/MN26-MDH26/2020|EPI_ISL_417194|2020-03-12
>hCoV-19/USA/MN30-MDH30/2020|EPI_ISL_417198|2020-03-12
>hCoV-19/USA/MN25-MDH25/2020|EPI_ISL_417192|2020-03-12
>hCoV-19/Hong Kong/HKPU32_0402/2020|EPI_ISL_417193|2020-02-09
>hCoV-19/USA/WA-UW152/2020|EPI_ISL_416690|2020-03-13
>hCoV-19/USA/WA-UW153/2020|EPI_ISL_416691|2020-03-13
>hCoV-19/USA/WA-UW156/2020|EPI_ISL_416694|2020-03-13
>hCoV-19/Australia/VIC107/2020|EPI_ISL_419720|2020-03-17
>hCoV-19/USA/WA-UW155/2020|EPI_ISL_416693|2020-03-12
>hCoV-19/USA/WA-UW160/2020|EPI_ISL_416698|2020-03-13
>hCoV-19/USA/WA-UW161/2020|EPI_ISL_416699|2020-03-13
>hCoV-19/Australia/VIC120/2020|EPI_ISL_419722|2020-03-19
>hCoV-19/USA/WA-UW159/2020|EPI_ISL_416697|2020-03-13
>hCoV-19/Australia/VIC116/2020|EPI_ISL_419721|2020-03-19
>hCoV-19/Australia/VIC126/2020|EPI_ISL_419728|2020-03-20
>hCoV-19/Australia/VIC117/2020|EPI_ISL_419727|2020-03-19
>hCoV-19/Australia/VIC114/2020|EPI_ISL_419725|2020-03-18
>hCoV-19/Australia/VIC118/2020|EPI_ISL_419719|2020-03-20
>hCoV-19/Australia/VIC109/2020|EPI_ISL_419718|2020-03-18
>hCoV-19/USA/WA-UW142/2020|EPI_ISL_416680|2020-03-11
>hCoV-19/USA/WA-UW145/2020|EPI_ISL_416683|2020-03-15
>hCoV-19/USA/WA-UW146/2020|EPI_ISL_416684|2020-03-14
>hCoV-19/USA/WA-UW143/2020|EPI_ISL_416681|2020-03-11
>hCoV-19/USA/WA-UW144/2020|EPI_ISL_416682|2020-03-09
>hCoV-19/USA/WA-UW149/2020|EPI_ISL_416687|2020-03-14
>hCoV-19/USA/VA-DCLS-0021/2020|EPI_ISL_419713|2020-03-11
>hCoV-19/USA/VA-DCLS-0020/2020|EPI_ISL_419712|2020-03-10
>hCoV-19/USA/WA-UW147/2020|EPI_ISL_416685|2020-03-15
>hCoV-19/USA/VA-DCLS-0017/2020|EPI_ISL_419711|2020-03-11
>hCoV-19/USA/WA-UW148/2020|EPI_ISL_416686|2020-03-14
>hCoV-19/USA/VA-DCLS-0016/2020|EPI_ISL_419710|2020-03-12
>hCoV-19/Australia/VIC115/2020|EPI_ISL_419717|2020-03-19
>hCoV-19/Scotland/CVR05/2020|EPI_ISL_414027|2020-03-04
>hCoV-19/Australia/VIC110/2020|EPI_ISL_419716|2020-03-18
>hCoV-19/Australia/VIC108/2020|EPI_ISL_419714|2020-03-18
>hCoV-19/Spain/PaisVasco201602/2020|EPI_ISL_419709|2020-03-04
>hCoV-19/USA/VA-DCLS-0014/2020|EPI_ISL_419708|2020-03-12
>hCoV-19/Spain/Cataluna201397/2020|EPI_ISL_419707|2020
>hCoV-19/Australia/VIC22/2020|EPI_ISL_419742|2020-03-09
>hCoV-19/Finland/14M77/2020|EPI_ISL_418410|2020-03-14
>hCoV-19/Australia/VIC20/2020|EPI_ISL_419741|2020-03-08
>hCoV-19/Australia/VIC21/2020|EPI_ISL_419740|2020-03-09
>hCoV-19/Australia/VIC27/2020|EPI_ISL_419746|2020-03-10
>hCoV-19/France/ARA09434/2020|EPI_ISL_418414|2020-03-15
>hCoV-19/Australia/VIC26/2020|EPI_ISL_419745|2020-03-10
>hCoV-19/France/ARA09428/2020|EPI_ISL_418413|2020-03-15
>hCoV-19/Australia/VIC25/2020|EPI_ISL_419744|2020-03-10
>hCoV-19/France/ARA094100/2020|EPI_ISL_418412|2020-03-15
>hCoV-19/Australia/VIC23/2020|EPI_ISL_419743|2020-03-09
>hCoV-19/France/ARA10165/2020|EPI_ISL_418419|2020-03-16
>hCoV-19/France/ARA10163/2020|EPI_ISL_418418|2020-03-16
>hCoV-19/Australia/VIC30/2020|EPI_ISL_419749|2020-03-10
>hCoV-19/France/ARA09686/2020|EPI_ISL_418417|2020-03-16
>hCoV-19/Australia/VIC29/2020|EPI_ISL_419748|2020-03-10
>hCoV-19/France/ARA09588/2020|EPI_ISL_418416|2020-03-16
>hCoV-19/Australia/VIC28/2020|EPI_ISL_419747|2020-03-10
>hCoV-19/Finland/14M74/2020|EPI_ISL_418409|2020-03-14
>hCoV-19/England/20139059504/2020|EPI_ISL_420728|2020-03-28
>hCoV-19/England/20139059004/2020|EPI_ISL_420727|2020-03-28
>hCoV-19/England/20139059804/2020|EPI_ISL_420729|2020-03-28
>hCoV-19/England/20139058304/2020|EPI_ISL_420724|2020-03-27
>hCoV-19/England/20139058104/2020|EPI_ISL_420723|2020-03-28
>hCoV-19/England/20139057504/2020|EPI_ISL_420720|2020-03-28
>hCoV-19/England/20139057704/2020|EPI_ISL_420722|2020-03-28
>hCoV-19/England/20139057604/2020|EPI_ISL_420721|2020-03-28
>hCoV-19/Finland/13M83/2020|EPI_ISL_418400|2020-03-13
>hCoV-19/Australia/VIC123/2020|EPI_ISL_419731|2020-03-20
>hCoV-19/Australia/VIC128/2020|EPI_ISL_419730|2020-03-20
>hCoV-19/Finland/14M16/2020|EPI_ISL_418404|2020-03-14
>hCoV-19/Brazil/RJ-314/2020|EPI_ISL_414045|2020-03-04
>hCoV-19/Finland/14M14/2020|EPI_ISL_418403|2020-03-14
>hCoV-19/Finland/14M13/2020|EPI_ISL_418402|2020-03-14
>hCoV-19/Australia/VIC13/2020|EPI_ISL_419733|2020-01-31
>hCoV-19/Finland/14M12/2020|EPI_ISL_418401|2020-03-14
>hCoV-19/Finland/14M32/2020|EPI_ISL_418408|2020-03-14
>hCoV-19/Australia/VIC24/2020|EPI_ISL_419739|2020-03-09
>hCoV-19/Finland/14M26/2020|EPI_ISL_418406|2020-03-14
>hCoV-19/Australia/VIC18/2020|EPI_ISL_419737|2020-03-07
>hCoV-19/Finland/14M20/2020|EPI_ISL_418405|2020-03-14
>hCoV-19/Australia/VIC127/2020|EPI_ISL_419729|2020-03-20
>hCoV-19/England/20139057004/2020|EPI_ISL_420717|2020-03-26
>hCoV-19/England/20139056904/2020|EPI_ISL_420716|2020-03-26
>hCoV-19/England/20139057404/2020|EPI_ISL_420719|2020-03-27
>hCoV-19/England/20139057204/2020|EPI_ISL_420718|2020-03-27
>hCoV-19/England/20139055304/2020|EPI_ISL_420715|2020-03-29
>hCoV-19/England/20139055204/2020|EPI_ISL_420714|2020-03-28
>hCoV-19/Australia/VIC41/2020|EPI_ISL_419760|2020-03-11
>hCoV-19/England/20140038704/2020|EPI_ISL_420751|2020-03-30
>hCoV-19/England/20140038604/2020|EPI_ISL_420750|2020-03-23
>hCoV-19/USA/WA-S48/2020|EPI_ISL_417101|2020-02-29
>hCoV-19/Australia/VIC49/2020|EPI_ISL_419764|2020-03-12
>hCoV-19/USA/WA-S49/2020|EPI_ISL_417102|2020-03-04
>hCoV-19/France/ARA11036/2020|EPI_ISL_418432|2020-03-18
>hCoV-19/Australia/VIC43/2020|EPI_ISL_419763|2020-03-11
>hCoV-19/France/ARA10968/2020|EPI_ISL_418431|2020-03-18
>hCoV-19/Australia/VIC48/2020|EPI_ISL_419762|2020-03-12
>hCoV-19/USA/WA-S47/2020|EPI_ISL_417100|2020-02-29
>hCoV-19/France/ARA10910/2020|EPI_ISL_418430|2020-03-18
>hCoV-19/Australia/VIC42/2020|EPI_ISL_419761|2020-03-11
>hCoV-19/USA/WA-S52/2020|EPI_ISL_417105|2020-03-03
>hCoV-19/Australia/VIC52/2020|EPI_ISL_419768|2020-03-12
>hCoV-19/Australia/VIC44/2020|EPI_ISL_419767|2020-03-11
>hCoV-19/USA/WA-S50/2020|EPI_ISL_417103|2020-03-05
>hCoV-19/Australia/VIC50/2020|EPI_ISL_419766|2020-03-12
>hCoV-19/USA/WA-S51/2020|EPI_ISL_417104|2020-03-03
>hCoV-19/Australia/VIC36/2020|EPI_ISL_419765|2020-03-10
>hCoV-19/USA/WA-S54/2020|EPI_ISL_417107|2020-03-05
>hCoV-19/USA/WA-S55/2020|EPI_ISL_417108|2020-02-29
>hCoV-19/Australia/VIC53/2020|EPI_ISL_419769|2020-03-12
>hCoV-19/England/20140037504/2020|EPI_ISL_420749|2020-03-25
>hCoV-19/England/20139063604/2020|EPI_ISL_420746|2020-03-25
>hCoV-19/England/20139063504/2020|EPI_ISL_420745|2020-03-28
>hCoV-19/England/20139063804/2020|EPI_ISL_420748|2020-03-28
>hCoV-19/England/20139063704/2020|EPI_ISL_420747|2020-03-28
>hCoV-19/England/20139062704/2020|EPI_ISL_420742|2020-03-28
>hCoV-19/England/20139062504/2020|EPI_ISL_420741|2020-03-27
>hCoV-19/England/20139063204/2020|EPI_ISL_420744|2020-03-28
>hCoV-19/England/20139062804/2020|EPI_ISL_420743|2020-03-27
>hCoV-19/France/ARA10184/2020|EPI_ISL_418422|2020-03-17
>hCoV-19/Australia/VIC34/2020|EPI_ISL_419753|2020-03-10
>hCoV-19/France/ARA10170/2020|EPI_ISL_418420|2020-03-17
>hCoV-19/Australia/VIC32/2020|EPI_ISL_419751|2020-03-10
>hCoV-19/Australia/VIC31/2020|EPI_ISL_419750|2020-03-10
>hCoV-19/France/ARA10251/2020|EPI_ISL_418426|2020-03-17
>hCoV-19/Australia/VIC39/2020|EPI_ISL_419757|2020-03-11
>hCoV-19/France/ARA10192/2020|EPI_ISL_418425|2020-03-17
>hCoV-19/Australia/VIC38/2020|EPI_ISL_419756|2020-03-11
>hCoV-19/France/ARA10189/2020|EPI_ISL_418424|2020-03-17
>hCoV-19/Australia/VIC35/2020|EPI_ISL_419755|2020-03-10
>hCoV-19/France/ARA10188/2020|EPI_ISL_418423|2020-03-17
>hCoV-19/Australia/VIC37/2020|EPI_ISL_419754|2020-03-11
>hCoV-19/France/ARA10876/2020|EPI_ISL_418429|2020-03-18
>hCoV-19/France/ARA10282/2020|EPI_ISL_418428|2020-03-17
>hCoV-19/Australia/VIC47/2020|EPI_ISL_419759|2020-03-12
>hCoV-19/France/ARA10257/2020|EPI_ISL_418427|2020-03-17
>hCoV-19/Australia/VIC40/2020|EPI_ISL_419758|2020-03-11
>hCoV-19/England/20139060804/2020|EPI_ISL_420734|2020-03-27
>hCoV-19/England/20139060004/2020|EPI_ISL_420731|2020-03-28
>hCoV-19/England/20139059904/2020|EPI_ISL_420730|2020-03-27
>hCoV-19/England/20139060504/2020|EPI_ISL_420733|2020-03-28
>hCoV-19/England/20139060404/2020|EPI_ISL_420732|2020-03-28
>hCoV-19/Australia/VIC68/2020|EPI_ISL_419782|2020-03-13
>hCoV-19/USA/WA-S67/2020|EPI_ISL_417120|2020-03-04
>hCoV-19/Australia/VIC67/2020|EPI_ISL_419781|2020-03-13
>hCoV-19/Australia/VIC66/2020|EPI_ISL_419780|2020-03-13
>hCoV-19/England/20142062204/2020|EPI_ISL_420773|2020-03-30
>hCoV-19/England/20142061804/2020|EPI_ISL_420772|2020-03-30
>hCoV-19/USA/WA-S70/2020|EPI_ISL_417123|2020-03-05
>hCoV-19/Australia/VIC70/2020|EPI_ISL_419786|2020-03-13
>hCoV-19/USA/WA-S71/2020|EPI_ISL_417124|2020-03-05
>hCoV-19/Australia/VIC73/2020|EPI_ISL_419785|2020-03-14
>hCoV-19/USA/WA-S68/2020|EPI_ISL_417121|2020-03-04
>hCoV-19/Australia/VIC58/2020|EPI_ISL_419784|2020-03-12
>hCoV-19/Australia/VIC69/2020|EPI_ISL_419783|2020-03-13
>hCoV-19/Australia/VIC77/2020|EPI_ISL_419789|2020-03-14
>hCoV-19/USA/WA-S72/2020|EPI_ISL_417125|2020-03-06
>hCoV-19/USA/WA-S73/2020|EPI_ISL_417126|2020-03-05
>hCoV-19/Australia/VIC75/2020|EPI_ISL_419787|2020-03-14
>hCoV-19/USA/WA-S76/2020|EPI_ISL_417129|2020-03-05
>hCoV-19/England/20142060804/2020|EPI_ISL_420767|2020-03-30
>hCoV-19/England/20142060404/2020|EPI_ISL_420766|2020-03-27
>hCoV-19/England/20142022504/2020|EPI_ISL_420765|2020-03-27
>hCoV-19/Australia/VIC59/2020|EPI_ISL_419771|2020-03-13
>hCoV-19/Australia/VIC54/2020|EPI_ISL_419770|2020-03-12
>hCoV-19/England/20140048704/2020|EPI_ISL_420761|2020-03-25
>hCoV-19/Australia/VIC63/2020|EPI_ISL_419775|2020-03-13
>hCoV-19/Australia/VIC62/2020|EPI_ISL_419774|2020-03-13
>hCoV-19/USA/WA-S57/2020|EPI_ISL_417110|2020-03-03
>hCoV-19/Australia/VIC61/2020|EPI_ISL_419773|2020-03-13
>hCoV-19/USA/WA-S58/2020|EPI_ISL_417111|2020-03-05
>hCoV-19/Australia/VIC60/2020|EPI_ISL_419772|2020-03-13
>hCoV-19/USA/WA-S63/2020|EPI_ISL_417116|2020-03-04
>hCoV-19/Australia/VIC57/2020|EPI_ISL_419779|2020-03-12
>hCoV-19/USA/WA-S64/2020|EPI_ISL_417117|2020-03-03
>hCoV-19/Australia/VIC64/2020|EPI_ISL_419778|2020-03-13
>hCoV-19/USA/WA-S61/2020|EPI_ISL_417114|2020-03-05
>hCoV-19/Australia/VIC56/2020|EPI_ISL_419777|2020-03-12
>hCoV-19/USA/WA-S62/2020|EPI_ISL_417115|2020-03-03
>hCoV-19/Australia/VIC55/2020|EPI_ISL_419776|2020-03-12
>hCoV-19/USA/WA-S65/2020|EPI_ISL_417118|2020-03-03
>hCoV-19/England/20140039404/2020|EPI_ISL_420756|2020-03-27
>hCoV-19/England/20140039604/2020|EPI_ISL_420758|2020-03-27
>hCoV-19/England/20140039104/2020|EPI_ISL_420753|2020-03-25
>hCoV-19/England/20140039004/2020|EPI_ISL_420752|2020-03-26
>hCoV-19/England/20140039304/2020|EPI_ISL_420755|2020-03-27
>hCoV-19/Congo/73/2020|EPI_ISL_417941|2020-03-18
>hCoV-19/Congo/80/2020|EPI_ISL_417942|2020-03-18
>hCoV-19/Japan/DP0687/2020|EPI_ISL_416614|2020-02-17
>hCoV-19/Netherlands/Utrecht_1363564/2020|EPI_ISL_413588|2020-03-01
>hCoV-19/Japan/DP0690/2020|EPI_ISL_416615|2020-02-17
>hCoV-19/Netherlands/Utrecht_1363628/2020|EPI_ISL_413589|2020-03-01
>hCoV-19/Japan/DP0645/2020|EPI_ISL_416612|2020-02-17
>hCoV-19/Japan/DP0654/2020|EPI_ISL_416613|2020-02-17
>hCoV-19/Congo/81/2020|EPI_ISL_417944|2020-03-18
>hCoV-19/Japan/DP0543/2020|EPI_ISL_416607|2020-02-17
>hCoV-19/USA/CZB-RR057-014/2020|EPI_ISL_417938|2020-03-18
>hCoV-19/USA/CZB-RR057-015/2020|EPI_ISL_417939|2020-03-18
>hCoV-19/Japan/DP0481/2020|EPI_ISL_416605|2020-02-16
>hCoV-19/USA/CZB-RR057-013/2020|EPI_ISL_417937|2020-03-18
>hCoV-19/Netherlands/Eindhoven_1363782/2020|EPI_ISL_413571|2020-03-02
>hCoV-19/Netherlands/Haarlem_1363688/2020|EPI_ISL_413572|2020-03-01
>hCoV-19/USA/CZB-RR057-005/2020|EPI_ISL_417931|2020-03-18
>hCoV-19/Netherlands/Helmond_1363548/2020|EPI_ISL_413574|2020-02-29
>hCoV-19/Japan/DP0476/2020|EPI_ISL_416604|2020-02-16
>hCoV-19/USA/CZB-RR057-011/2020|EPI_ISL_417935|2020-03-18
>hCoV-19/Japan/DP0457/2020|EPI_ISL_416601|2020-02-16
>hCoV-19/USA/CZB-RR057-006/2020|EPI_ISL_417932|2020-03-18
>hCoV-19/Japan/DP0462/2020|EPI_ISL_416602|2020-02-16
>hCoV-19/USA/CZB-RR057-007/2020|EPI_ISL_417933|2020-03-18
>hCoV-19/USA/UT-00012/2020|EPI_ISL_417960|2020-03-12
>hCoV-19/USA/UT-00014/2020|EPI_ISL_417964|2020-03-13
>hCoV-19/Japan/DP0880/2020|EPI_ISL_416633|2020-02-17
>hCoV-19/Japan/DP0803/2020|EPI_ISL_416630|2020-02-17
>hCoV-19/Spain/Madrid_H11_40/2020|EPI_ISL_417967|2020-03-12
>hCoV-19/USA/WA-UW98/2020|EPI_ISL_416636|2020-03-12
>hCoV-19/USA/WA-UW99/2020|EPI_ISL_416637|2020-03-12
>hCoV-19/USA/UT-00016/2020|EPI_ISL_417966|2020-03-13
>hCoV-19/USA/WA-UW97/2020|EPI_ISL_416635|2020-03-12
>hCoV-19/USA/UT-00010/2020|EPI_ISL_417958|2020-03-10
>hCoV-19/Taiwan/NTU03/2020|EPI_ISL_413592|2020-03-02
>hCoV-19/Luxembourg/Lux1/2020|EPI_ISL_413593|2020-02-29
>hCoV-19/Japan/DP0743/2020|EPI_ISL_416621|2020-02-17
>hCoV-19/Australia/NSW08/2020|EPI_ISL_413594|2020-02-28
>hCoV-19/Australia/NSW09/2020|EPI_ISL_413595|2020-02-28
>hCoV-19/Japan/DP0752/2020|EPI_ISL_416622|2020-02-17
>hCoV-19/Australia/NSW10/2020|EPI_ISL_413596|2020-02-28
>hCoV-19/Congo/158/2020|EPI_ISL_417950|2020-03-20
>hCoV-19/Australia/NSW11/2020|EPI_ISL_413597|2020-03-02
>hCoV-19/Japan/DP0724/2020|EPI_ISL_416620|2020-02-17
>hCoV-19/Spain/Madrid_H5_34/2020|EPI_ISL_417956|2020-03-11
>hCoV-19/Japan/DP0765/2020|EPI_ISL_416625|2020-02-17
>hCoV-19/Spain/Madrid_H7_36/2020|EPI_ISL_417957|2020-03-12
>hCoV-19/Japan/DP0779/2020|EPI_ISL_416626|2020-02-17
>hCoV-19/Australia/NSW13/2020|EPI_ISL_413599|2020-03-04
>hCoV-19/Spain/Madrid_H3_10/2020|EPI_ISL_417954|2020-03-12
>hCoV-19/Congo/191/2020|EPI_ISL_417955|2020-03-21
>hCoV-19/Japan/DP0764/2020|EPI_ISL_416624|2020-02-17
>hCoV-19/Japan/DP0700/2020|EPI_ISL_416618|2020-02-17
>hCoV-19/Congo/94/2020|EPI_ISL_417947|2020-03-19
>hCoV-19/Congo/108/2020|EPI_ISL_417948|2020-03-19
>hCoV-19/USA/WA-UW112/2020|EPI_ISL_416650|2020-03-10
>hCoV-19/Spain/Madrid_R10_33/2020|EPI_ISL_417981|2020-03-02
>hCoV-19/USA/WA-UW113/2020|EPI_ISL_416651|2020-03-11
>hCoV-19/Spain/Madrid_R5_8/2020|EPI_ISL_417980|2020-03-03
>hCoV-19/USA/WA-UW116/2020|EPI_ISL_416654|2020-03-11
>hCoV-19/USA/WA-UW117/2020|EPI_ISL_416655|2020-03-11
>hCoV-19/USA/WA-UW114/2020|EPI_ISL_416652|2020-03-11
>hCoV-19/USA/WA-UW115/2020|EPI_ISL_416653|2020-03-11
>hCoV-19/Portugal/PT0005/2020|EPI_ISL_417989|2020-03-04
>hCoV-19/USA/WA-UW120/2020|EPI_ISL_416658|2020-03-11
>hCoV-19/USA/WA-UW119/2020|EPI_ISL_416657|2020-03-11
>hCoV-19/USA/WA-UW111/2020|EPI_ISL_416649|2020-03-11
>hCoV-19/USA/UT-00028/2020|EPI_ISL_417971|2020-03-19
>hCoV-19/USA/UT-00032/2020|EPI_ISL_417974|2020-03-19
>hCoV-19/USA/WA-UW106/2020|EPI_ISL_416644|2020-03-11
>hCoV-19/Spain/Madrid_LP12_21/2020|EPI_ISL_417972|2020-03-09
>hCoV-19/USA/WA-UW103/2020|EPI_ISL_416641|2020-03-11
>hCoV-19/Spain/Madrid_LP15_4/2020|EPI_ISL_417978|2020-03-09
>hCoV-19/USA/WA-UW109/2020|EPI_ISL_416647|2020-03-11
>hCoV-19/Spain/Madrid_R2_15/2020|EPI_ISL_417979|2020-03-03
>hCoV-19/USA/WA-UW110/2020|EPI_ISL_416648|2020-03-11
>hCoV-19/USA/UT-00033/2020|EPI_ISL_417976|2020-03-19
>hCoV-19/USA/UT-00034/2020|EPI_ISL_417977|2020-03-20
>hCoV-19/USA/WA-UW100/2020|EPI_ISL_416638|2020-03-12
>hCoV-19/USA/WA-UW101/2020|EPI_ISL_416639|2020-03-10
>hCoV-19/USA/WA-UW134/2020|EPI_ISL_416672|2020-03-10
>hCoV-19/USA/WA-UW135/2020|EPI_ISL_416673|2020-03-11
>hCoV-19/England/200990006/2020|EPI_ISL_414011|2020-02-26
>hCoV-19/England/200981386/2020|EPI_ISL_414010|2020-02-26
>hCoV-19/USA/WA-UW133/2020|EPI_ISL_416671|2020-03-12
>hCoV-19/England/201000003/2020|EPI_ISL_414013|2020-03-01
>hCoV-19/England/200990723/2020|EPI_ISL_414012|2020-02-27
>hCoV-19/USA/WA-UW139/2020|EPI_ISL_416677|2020-03-12
>hCoV-19/USA/WA-UW136/2020|EPI_ISL_416674|2020-03-11
>hCoV-19/USA/NY-NYUMC39/2020|EPI_ISL_419700|2020-03-18
>hCoV-19/USA/WA-UW137/2020|EPI_ISL_416675|2020-03-11
>hCoV-19/USA/VA-DCLS-0012/2020|EPI_ISL_419706|2020-03-10
>hCoV-19/USA/NY-NYUMC44/2020|EPI_ISL_419705|2020-03-18
>hCoV-19/Switzerland/GE3121/2020|EPI_ISL_414019|2020-02-27
>hCoV-19/USA/NY-NYUMC43/2020|EPI_ISL_419704|2020-03-18
>hCoV-19/USA/WA-UW141/2020|EPI_ISL_416679|2020-03-11
>hCoV-19/USA/NY-NYUMC42/2020|EPI_ISL_419703|2020-03-18
>hCoV-19/England/200960515/2020|EPI_ISL_414009|2020-02-25
>hCoV-19/Portugal/PT0007/2020|EPI_ISL_417992|2020-03-07
>hCoV-19/USA/WA-UW123/2020|EPI_ISL_416661|2020-03-12
>hCoV-19/USA/WA-UW124/2020|EPI_ISL_416662|2020-03-12
>hCoV-19/Portugal/PT0006a/2020|EPI_ISL_417990|2020-03-06
>hCoV-19/Portugal/PT0006b/2020|EPI_ISL_417991|2020-03-08
>hCoV-19/USA/WA-UW127/2020|EPI_ISL_416665|2020-03-12
>hCoV-19/Portugal/PT0012/2020|EPI_ISL_417997|2020-03-07
>hCoV-19/USA/WA-UW128/2020|EPI_ISL_416666|2020-03-12
>hCoV-19/Portugal/PT0009/2020|EPI_ISL_417994|2020-03-08
>hCoV-19/USA/WA-UW125/2020|EPI_ISL_416663|2020-03-12
>hCoV-19/USA/WA-UW126/2020|EPI_ISL_416664|2020-03-12
>hCoV-19/England/200990724/2020|EPI_ISL_414006|2020-02-28
>hCoV-19/USA/WA-UW131/2020|EPI_ISL_416669|2020-03-11
>hCoV-19/England/200940527/2020|EPI_ISL_414005|2020-02-25
>hCoV-19/USA/WA-UW129/2020|EPI_ISL_416667|2020-03-12
>hCoV-19/England/200960041/2020|EPI_ISL_414008|2020-02-27
>hCoV-19/USA/WA-UW130/2020|EPI_ISL_416668|2020-03-11
>hCoV-19/England/200990725/2020|EPI_ISL_414007|2020-02-28
>hCoV-19/USA/WA-S45/2020|EPI_ISL_417098|2020-02-29
>hCoV-19/USA/WA-S42/2020|EPI_ISL_417095|2020-02-28
>hCoV-19/USA/WA-S43/2020|EPI_ISL_417096|2020-02-27
>hCoV-19/USA/WA-S40/2020|EPI_ISL_417093|2020-02-28
>hCoV-19/South Korea/KUMC05/2020|EPI_ISL_413515|2020-02-27
>hCoV-19/USA/CA-CDPH-UC4/2020|EPI_ISL_413561|2020-02-27
>hCoV-19/USA/WA11-UW7/2020|EPI_ISL_413562|2020-03-02
>hCoV-19/USA/WA12-UW8/2020|EPI_ISL_413563|2020-03-03
>hCoV-19/USA/CA-CDPH-UC2/2020|EPI_ISL_413558|2020-02-27
>hCoV-19/USA/CA-CDPH-UC3/2020|EPI_ISL_413559|2020-02-27
>hCoV-19/Malaysia/189332/2020|EPI_ISL_417917|2020-03-20
>hCoV-19/Malaysia/188407/2020|EPI_ISL_417918|2020-03-18
>hCoV-19/Spain/Madrid_H12_1905/2020|EPI_ISL_421175|2020-03-29
>hCoV-19/Spain/Madrid_H12_2006/2020|EPI_ISL_421176|2020-03-27
>hCoV-19/Spain/Madrid_H12_1703/2020|EPI_ISL_421173|2020-03-08
>hCoV-19/Spain/Madrid_H12_1804/2021|EPI_ISL_421174|2020-03-29
>hCoV-19/Spain/Madrid_H12_1502/2020|EPI_ISL_421172|2020-03-09
>hCoV-19/USA/CA-CDPH-UC1/2020|EPI_ISL_413557|2020-02-28
>hCoV-19/England/20109039306/2020|EPI_ISL_417262|2020-03-06
>hCoV-19/England/20109035906/2020|EPI_ISL_417260|2020-03-05
>hCoV-19/England/20109050506/2020|EPI_ISL_417266|2020-03-05
>hCoV-19/England/20109050606/2020|EPI_ISL_417267|2020-03-05
>hCoV-19/England/20109050406/2020|EPI_ISL_417265|2020-03-08
>hCoV-19/England/20109050706/2020|EPI_ISL_417268|2020-03-05
>hCoV-19/England/20109050806/2020|EPI_ISL_417269|2020-03-05
>hCoV-19/Jiangsu/JS02/2020|EPI_ISL_411952|2020-01-24
>hCoV-19/China/WH-09/2020|EPI_ISL_411957|2020-01-08
>hCoV-19/Ireland/24042/2020|EPI_ISL_418583|2020-03-10
>hCoV-19/England/20108006003/2020|EPI_ISL_417252|2020-03-05
>hCoV-19/Ireland/22901/2020|EPI_ISL_418582|2020-03-10
>hCoV-19/Ireland/Dublin-22428/2020|EPI_ISL_418581|2020-03-08
>hCoV-19/England/20108004702/2020|EPI_ISL_417250|2020-03-02
>hCoV-19/Ireland/Dublin-22361/2020|EPI_ISL_418580|2020-03-08
>hCoV-19/England/20108007002/2020|EPI_ISL_417255|2020-03-04
>hCoV-19/England/20108007302/2020|EPI_ISL_417256|2020-03-03
>hCoV-19/England/20108006802/2020|EPI_ISL_417254|2020-03-04
>hCoV-19/Ireland/24052/2020|EPI_ISL_418584|2020-03-10
>hCoV-19/England/20108034006/2020|EPI_ISL_417258|2020-03-06
>hCoV-19/Jiangsu/JS01/2020|EPI_ISL_411950|2020-01-23
>hCov-19/Germany/BAV-V2010492/2020|EPI_ISL_420899|2020-03-11
>hCoV-19/England/20109056906/2020|EPI_ISL_417282|2020-03-05
>hCoV-19/England/20109094006/2020|EPI_ISL_417289|2020-03-06
>hCoV-19/England/20109093806/2020|EPI_ISL_417287|2020-03-06
>hCoV-19/England/20109054806/2020|EPI_ISL_417280|2020-03-07
>hCoV-19/England/20109052006/2020|EPI_ISL_417272|2020-03-06
>hCoV-19/England/20109053606/2020|EPI_ISL_417279|2020-03-07
>hCoV-19/England/20109051806/2020|EPI_ISL_417270|2020-03-06
>hCoV-19/England/20109098806/2020|EPI_ISL_417295|2020-03-08
>hCoV-19/England/20109097506/2020|EPI_ISL_417293|2020-03-08
>hCoV-19/England/20109099206/2020|EPI_ISL_417299|2020-03-08
>hCoV-19/England/20109099006/2020|EPI_ISL_417297|2020-03-06
>hCoV-19/England/20109099106/2020|EPI_ISL_417298|2020-03-08
>hCoV-19/England/20109094206/2020|EPI_ISL_417291|2020-03-08
>hCoV-19/England/20109094506/2020|EPI_ISL_417292|2020-03-08
>hCoV-19/England/20109094106/2020|EPI_ISL_417290|2020-03-06
>hCoV-19/Australia/VIC321/2020|EPI_ISL_420012|2020-03-24
>hCoV-19/Australia/VIC320/2020|EPI_ISL_420011|2020-03-24
>hCoV-19/Australia/VIC323/2020|EPI_ISL_420014|2020-03-24
>hCoV-19/Australia/VIC322/2020|EPI_ISL_420013|2020-03-24
>hCoV-19/Australia/VIC319/2020|EPI_ISL_420010|2020-03-24
>hCoV-19/Australia/VIC318/2020|EPI_ISL_420009|2020-03-24
>hCoV-19/Australia/VIC317/2020|EPI_ISL_420008|2020-03-24
>hCoV-19/Australia/VIC314/2020|EPI_ISL_420005|2020-03-24
>hCoV-19/Australia/VIC313/2020|EPI_ISL_420004|2020-03-24
>hCoV-19/Australia/VIC316/2020|EPI_ISL_420007|2020-03-24
>hCoV-19/Australia/VIC315/2020|EPI_ISL_420006|2020-03-24
>hCoV-19/Australia/VIC310/2020|EPI_ISL_420001|2020-03-23
>hCoV-19/Australia/VIC309/2020|EPI_ISL_420000|2020-03-23
>hCoV-19/Australia/VIC312/2020|EPI_ISL_420003|2020-03-23
>hCoV-19/Australia/VIC311/2020|EPI_ISL_420002|2020-03-23
>hCoV-19/China/WF0014/2020|EPI_ISL_413711|2020-02
>hCoV-19/Netherlands/NA_24/2020|EPI_ISL_415481|2020-03-08
>hCoV-19/Netherlands/NA_23/2020|EPI_ISL_415480|2020-03-09
>hCoV-19/Australia/VIC144/2020|EPI_ISL_419841|2020-03-17
>hCoV-19/Netherlands/NA_25/2020|EPI_ISL_415482|2020-03-09
>hCoV-19/Australia/VIC143/2020|EPI_ISL_419840|2020-03-16
>hCoV-19/Netherlands/NA_28/2020|EPI_ISL_415485|2020-03-12
>hCoV-19/Netherlands/NA_27/2020|EPI_ISL_415484|2020-03-13
>hCoV-19/Netherlands/NA_30/2020|EPI_ISL_415487|2020-03-13
>hCoV-19/Australia/VIC148/2020|EPI_ISL_419845|2020-03-17
>hCoV-19/Netherlands/NA_29/2020|EPI_ISL_415486|2020-03-13
>hCoV-19/Australia/VIC147/2020|EPI_ISL_419844|2020-03-17
>hCoV-19/Australia/VIC146/2020|EPI_ISL_419843|2020-03-17
>hCoV-19/Netherlands/NA_31/2020|EPI_ISL_415488|2020-03-13
>hCoV-19/Australia/VIC145/2020|EPI_ISL_419842|2020-03-17
>hCoV-19/Australia/VIC152/2020|EPI_ISL_419849|2020-03-17
>hCoV-19/Australia/VIC151/2020|EPI_ISL_419848|2020-03-17
>hCoV-19/Ireland/21023/2020|EPI_ISL_418516|2020-03-06
>hCoV-19/Australia/VIC150/2020|EPI_ISL_419847|2020-03-17
>hCoV-19/Australia/VIC149/2020|EPI_ISL_419846|2020-03-17
>hCoV-19/Australia/VIC142/2020|EPI_ISL_419839|2020-03-16
>hCoV-19/USA/UT-00349/2020|EPI_ISL_420822|2020-03-25
>hCoV-19/Foshan/20SF207/2020|EPI_ISL_406534|2020-01-22
>hCoV-19/Netherlands/NA_14/2020|EPI_ISL_415470|2020-03-10
>hCoV-19/Netherlands/NA_16/2020|EPI_ISL_415472|2020-03-11
>hCoV-19/Australia/VIC137/2020|EPI_ISL_419830|2020-03-22
>hCoV-19/Netherlands/NA_18/2020|EPI_ISL_415474|2020-03-09
>hCoV-19/Netherlands/NA_2/2020|EPI_ISL_415476|2020-03-10
>hCoV-19/Australia/VIC138/2020|EPI_ISL_419834|2020-02-23
>hCoV-19/Netherlands/NA_19/2020|EPI_ISL_415475|2020-03-12
>hCoV-19/Australia/NT02/2020|EPI_ISL_419832|2020-02-21
>hCoV-19/Australia/NT01/2020|EPI_ISL_419831|2020-02-21
>hCoV-19/Australia/VIC141/2020|EPI_ISL_419838|2020-03-16
>hCoV-19/Australia/VIC139/2020|EPI_ISL_419836|2020-03-15
>hCoV-19/Australia/NT05/2020|EPI_ISL_419835|2020-02-24
>hCoV-19/Australia/VIC136/2020|EPI_ISL_419829|2020-03-22
>hCoV-19/Australia/VIC135/2020|EPI_ISL_419828|2020-03-22
>hCoV-19/USA/UT-00297/2020|EPI_ISL_420812|2020-03-27
>hCoV-19/USA/UT-00301/2020|EPI_ISL_420814|2020-03-27
>hCoV-19/USA/UT-00290/2020|EPI_ISL_420810|2020-03-27
>hCoV-19/Congo/352/2020|EPI_ISL_420850|2020-03
>hCoV-19/USA/WI-06/2020|EPI_ISL_417200|2020-03-21
>hCoV-19/Australia/VIC166/2020|EPI_ISL_419863|2020-03-18
>hCoV-19/USA/WI-07/2020|EPI_ISL_417201|2020-03-21
>hCoV-19/Australia/VIC165/2020|EPI_ISL_419862|2020-03-18
>hCoV-19/Australia/VIC164/2020|EPI_ISL_419861|2020-03-18
>hCoV-19/Australia/VIC163/2020|EPI_ISL_419860|2020-03-18
>hCoV-19/USA/WI-10/2020|EPI_ISL_417204|2020-03-21
>hCoV-19/Australia/VIC170/2020|EPI_ISL_419867|2020-03-18
>hCoV-19/Australia/VIC169/2020|EPI_ISL_419866|2020-03-18
>hCoV-19/USA/WI-08/2020|EPI_ISL_417202|2020-03-21
>hCoV-19/Australia/VIC168/2020|EPI_ISL_419865|2020-03-18
>hCoV-19/USA/WI-09/2020|EPI_ISL_417203|2020-03-21
>hCoV-19/Australia/VIC167/2020|EPI_ISL_419864|2020-03-18
>hCoV-19/Australia/VIC172/2020|EPI_ISL_419869|2020-03-18
>hCoV-19/Australia/VIC171/2020|EPI_ISL_419868|2020-03-18
>hCoV-19/Congo/397/2020|EPI_ISL_420845|2020-03-26
>hCoV-19/Congo/355/2020|EPI_ISL_420844|2020-03
>hCoV-19/Congo/431/2020|EPI_ISL_420847|2020-03-26
>hCoV-19/Congo/400/2020|EPI_ISL_420846|2020-03
>hCoV-19/Congo/300/2020|EPI_ISL_420841|2020-03-22
>hCoV-19/Congo/299/2020|EPI_ISL_420840|2020-03-20
>hCoV-19/Congo/353/2020|EPI_ISL_420843|2020-03
>hCoV-19/Congo/307/2020|EPI_ISL_420842|2020-03
>hCoV-19/Netherlands/NA_35/2020|EPI_ISL_415492|2020-03-10
>hCoV-19/Australia/VIC155/2020|EPI_ISL_419852|2020-03-17
>hCoV-19/Australia/VIC154/2020|EPI_ISL_419851|2020-03-17
>hCoV-19/Australia/VIC153/2020|EPI_ISL_419850|2020-03-17
>hCoV-19/Netherlands/NA_6/2020|EPI_ISL_415495|2020-03-10
>hCoV-19/Australia/VIC159/2020|EPI_ISL_419856|2020-03-18
>hCoV-19/Netherlands/NA_8/2020|EPI_ISL_415497|2020-03-09
>hCoV-19/Australia/VIC158/2020|EPI_ISL_419855|2020-03-18
>hCoV-19/Australia/VIC157/2020|EPI_ISL_419854|2020-03-17
>hCoV-19/Australia/VIC156/2020|EPI_ISL_419853|2020-03-17
>hCoV-19/Australia/VIC162/2020|EPI_ISL_419859|2020-03-18
>hCoV-19/Australia/VIC160/2020|EPI_ISL_419857|2020-03-18
>hCoV-19/Congo/253/2020|EPI_ISL_420838|2020-03-22
>hCoV-19/Congo/254/2020|EPI_ISL_420839|2020-03-22
>hCoV-19/Australia/VIC185/2020|EPI_ISL_419881|2020-03-19
>hCoV-19/Australia/VIC184/2020|EPI_ISL_419880|2020-03-19
>hCoV-19/England/20104003002/2020|EPI_ISL_417222|2020-03-04
>hCoV-19/Australia/VIC189/2020|EPI_ISL_419885|2020-03-19
>hCoV-19/Australia/VIC188/2020|EPI_ISL_419884|2020-03-19
>hCoV-19/Australia/VIC187/2020|EPI_ISL_419883|2020-03-19
>hCoV-19/Australia/VIC186/2020|EPI_ISL_419882|2020-03-19
>hCoV-19/England/20104004902/2020|EPI_ISL_417226|2020-03-02
>hCoV-19/Australia/VIC193/2020|EPI_ISL_419889|2020-03-19
>hCoV-19/England/20104007503/2020|EPI_ISL_417227|2020-03-03
>hCoV-19/Australia/VIC192/2020|EPI_ISL_419888|2020-03-19
>hCoV-19/Australia/VIC191/2020|EPI_ISL_419887|2020-03-19
>hCoV-19/Australia/VIC190/2020|EPI_ISL_419886|2020-03-19
>hCoV-19/England/20104008402/2020|EPI_ISL_417228|2020-03-03
>hCoV-19/Australia/VIC173/2020|EPI_ISL_419870|2020-03-18
>hCoV-19/Australia/VIC177/2020|EPI_ISL_419874|2020-03-18
>hCoV-19/Australia/VIC176/2020|EPI_ISL_419873|2020-03-18
>hCoV-19/Australia/VIC175/2020|EPI_ISL_419872|2020-03-18
>hCoV-19/Australia/VIC174/2020|EPI_ISL_419871|2020-03-18
>hCoV-19/Australia/VIC181/2020|EPI_ISL_419878|2020-03-19
>hCoV-19/Australia/VIC180/2020|EPI_ISL_419877|2020-03-19
>hCoV-19/England/20102068502/2020|EPI_ISL_417213|2020-03-01
>hCoV-19/Australia/VIC178/2020|EPI_ISL_419875|2020-03-18
>hCoV-19/England/20102098802/2020|EPI_ISL_417217|2020-03-01
>hCoV-19/Ireland/21145/2020|EPI_ISL_418548|2020-03-06
>hCoV-19/Australia/VIC183/2020|EPI_ISL_419879|2020-03-19
>hCoV-19/Cambodia/0012/2020|EPI_ISL_411902|2020-01-27
>hCoV-19/Australia/VIC-CBA1/2020|EPI_ISL_420855|2020-03-23
>hCoV-19/Australia/QLD02/2020|EPI_ISL_407896|2020-01-30
>hCoV-19/Congo/396/2020|EPI_ISL_420852|2020-03-26
>hCoV-19/Congo/376/2020|EPI_ISL_420851|2020-03-25
>hCoV-19/Congo/521/2020|EPI_ISL_420854|2020-03-25
>hCoV-19/England/20106004803/2020|EPI_ISL_417240|2020-03-03
>hCoV-19/England/20106005403/2020|EPI_ISL_417244|2020-03-03
>hCoV-19/England/20108003302/2020|EPI_ISL_417248|2020-03-03
>hCoV-19/England/20106145903/2020|EPI_ISL_417246|2020-03-03
>hCoV-19/Shenzhen/SZTH-003/2020|EPI_ISL_406594|2020-01-16
>hCoV-19/Shenzhen/SZTH-004/2020|EPI_ISL_406595|2020-01-16
>hCoV-19/Shenzhen/SZTH-002/2020|EPI_ISL_406593|2020-01-13
>hCoV-19/Australia/VIC196/2020|EPI_ISL_419892|2020-03-19
>hCoV-19/England/20104008702/2020|EPI_ISL_417230|2020-03-02
>hCoV-19/Australia/VIC195/2020|EPI_ISL_419891|2020-03-19
>hCoV-19/Australia/VIC194/2020|EPI_ISL_419890|2020-03-19
>hCoV-19/England/20104009002/2020|EPI_ISL_417233|2020-03-02
>hCoV-19/Australia/VIC201/2020|EPI_ISL_419896|2020-03-19
>hCoV-19/England/20104009102/2020|EPI_ISL_417234|2020-03-02
>hCoV-19/Australia/VIC199/2020|EPI_ISL_419895|2020-03-19
>hCoV-19/England/20104008802/2020|EPI_ISL_417231|2020-03-03
>hCoV-19/Australia/VIC198/2020|EPI_ISL_419894|2020-03-19
>hCoV-19/England/20104008902/2020|EPI_ISL_417232|2020-03-04
>hCoV-19/Australia/VIC197/2020|EPI_ISL_419893|2020-03-19
>hCoV-19/England/20104035803/2020|EPI_ISL_417238|2020-03-03
>hCoV-19/Australia/VIC204/2020|EPI_ISL_419899|2020-03-19
>hCoV-19/England/20104013703/2020|EPI_ISL_417235|2020-03-02
>hCoV-19/Australia/VIC203/2020|EPI_ISL_419898|2020-03-19
>hCoV-19/England/20104015302/2020|EPI_ISL_417236|2020-03-01
>hCoV-19/Australia/VIC202/2020|EPI_ISL_419897|2020-03-19
>hCoV-19/Taiwan/3/2020|EPI_ISL_411926|2020-01-24
>hCoV-19/Australia/QLDID929/2020|EPI_ISL_420878|2020-03-24
>hCoV-19/Australia/VIC-CBA3/2020|EPI_ISL_420877|2020-03-28
>hCoV-19/Australia/QLDID931/2020|EPI_ISL_420879|2020-03-25
>hCoV-19/Australia/VIC-CBA2/2020|EPI_ISL_420876|2020-03-24
>hCoV-19/England/SHEF-BFCC0/2020|EPI_ISL_416731|2020-03-03
>hCoV-19/England/SHEF-BFCEE/2020|EPI_ISL_416733|2020-03-07
>hCoV-19/USA/WA-UW190/2020|EPI_ISL_416728|2020-03-13
>hCoV-19/USA/WA-UW188/2020|EPI_ISL_416726|2020-03-13
>hCoV-19/USA/WA-UW182/2020|EPI_ISL_416720|2020-03-13
>hCoV-19/China/WF0003/2020|EPI_ISL_413693|2020-01
>hCoV-19/China/WF0004/2020|EPI_ISL_413694|2020-01
>hCoV-19/China/WF0012/2020|EPI_ISL_413697|2020-02
>hCoV-19/USA/WA-UW184/2020|EPI_ISL_416722|2020-03-12
>hCoV-19/France/Lyon_683/2020|EPI_ISL_416750|2020-03-06
>hCoV-19/France/Lyon_06464 /2020|EPI_ISL_416753|2020-03-06
>hCoV-19/France/Lyon_06487/2020|EPI_ISL_416754|2020-03-06
>hCoV-19/France/Clermont-Ferrand_651/2020|EPI_ISL_416751|2020-03-05
>hCoV-19/France/Clermont-Ferrand_650/2020|EPI_ISL_416752|2020-03-04
>hCoV-19/France/Bourg-en-Bresse_06678/2020|EPI_ISL_416757|2020-03-07
>hCoV-19/France/Lyon_0693/2020|EPI_ISL_416758|2020-03-08
>hCoV-19/France/Lyon_06531/2020|EPI_ISL_416756|2020-03-06
>hCoV-19/France/Lyon_508/2020|EPI_ISL_416748|2020-03-04
>hCoV-19/France/Valence_532/2020|EPI_ISL_416749|2020-03-04
>hCoV-19/Fujian/13/2020|EPI_ISL_411066|2020-01-22
>hCoV-19/England/SHEF-BFD54/2020|EPI_ISL_416740|2020-03-03
>hCoV-19/France/Valence_425/2020|EPI_ISL_416746|2020-03-03
>hCoV-19/France/Lyon_487/2020|EPI_ISL_416747|2020-03-04
>hCoV-19/Hungary/49/2020|EPI_ISL_416744|2020-03-20
>hCoV-19/France/Pollionay_1733/2020|EPI_ISL_416745|2020-03-10
>hCoV-19/England/SHEF-BFD45/2020|EPI_ISL_416739|2020-03-09
>hCoV-19/Australia/VIC90/2020|EPI_ISL_419801|2020-03-15
>hCoV-19/Australia/VIC89/2020|EPI_ISL_419800|2020-03-15
>hCoV-19/Australia/VIC94/2020|EPI_ISL_419805|2020-03-16
>hCoV-19/Australia/VIC91/2020|EPI_ISL_419804|2020-03-15
>hCoV-19/Australia/VIC84/2020|EPI_ISL_419803|2020-03-14
>hCoV-19/Australia/VIC45/2020|EPI_ISL_419802|2020-03-11
>hCoV-19/Wuhan/HBCDC-HB-01/2019|EPI_ISL_402132|2019-12-30
>hCoV-19/Wuhan/IVDC-HB-04/2020|EPI_ISL_402120|2020-01-01
>hCoV-19/Wuhan/IVDC-HB-05/2019|EPI_ISL_402121|2019-12-30
>hCoV-19/Netherlands/Gelderland_1/2020|EPI_ISL_415461|2020-03-10
>hCoV-19/Australia/VIC130/2020|EPI_ISL_419823|2020-03-21
>hCoV-19/Australia/VIC113/2020|EPI_ISL_419822|2020-03-18
>hCoV-19/Australia/VIC112/2020|EPI_ISL_419821|2020-03-18
>hCoV-19/Australia/VIC106/2020|EPI_ISL_419820|2020-03-17
>hCoV-19/Australia/VIC134/2020|EPI_ISL_419827|2020-03-22
>hCoV-19/Netherlands/NA_12/2020|EPI_ISL_415468|2020-03-10
>hCoV-19/Australia/VIC51/2020|EPI_ISL_419826|2020-03-12
>hCoV-19/Australia/VIC131/2020|EPI_ISL_419824|2020-03-21
>hCoV-19/Australia/VIC105/2020|EPI_ISL_419819|2020-03-17
>hCoV-19/Australia/VIC104/2020|EPI_ISL_419818|2020-03-17
>hCoV-19/Australia/VIC102/2020|EPI_ISL_419817|2020-03-16
>hCoV-19/Switzerland/GE1422/2020|EPI_ISL_415454|2020-02-28
>hCoV-19/Australia/VIC100/2020|EPI_ISL_419812|2020-03-16
>hCoV-19/Australia/VIC99/2020|EPI_ISL_419811|2020-03-16
>hCoV-19/Switzerland/BE6651/2020|EPI_ISL_415456|2020-02-29
>hCoV-19/Australia/VIC98/2020|EPI_ISL_419810|2020-03-16
>hCoV-19/Switzerland/GE8102/2020|EPI_ISL_415458|2020-03-01
>hCoV-19/Australia/VIC46/2020|EPI_ISL_419816|2020-03-11
>hCoV-19/Switzerland/AG7120/2020|EPI_ISL_415457|2020-02-29
>hCoV-19/Australia/VIC103/2020|EPI_ISL_419814|2020-03-17
>hCoV-19/Switzerland/VD0503/2020|EPI_ISL_415459|2020-02-29
>hCoV-19/Australia/VIC101/2020|EPI_ISL_419813|2020-03-16
>hCoV-19/Australia/VIC92/2020|EPI_ISL_419809|2020-03-15
>hCoV-19/Australia/VIC97/2020|EPI_ISL_419808|2020-03-16
>hCoV-19/Australia/VIC95/2020|EPI_ISL_419806|2020-03-16
>hCoV-19/Shandong/LY008/2020|EPI_ISL_414941|2020-01-30
>hCoV-19/Shandong/LY007/2020|EPI_ISL_414940|2020-01-25
>hCoV-19/Finland/FIN03032020A/2020|EPI_ISL_413602|2020-03-03
>hCoV-19/Finland/FIN03032020B/2020|EPI_ISL_413603|2020-03-03
>hCoV-19/Finland/FIN03032020C/2020|EPI_ISL_413604|2020-03-03
>hCoV-19/Shandong/LY003/2020|EPI_ISL_414936|2020-01-23
>hCoV-19/Shandong/LY005/2020|EPI_ISL_414938|2020-01-24
>hCoV-19/Shandong/LY004/2020|EPI_ISL_414937|2020-01-26
>hCoV-19/Portugal/CV62/2020|EPI_ISL_413647|2020-03-01
>hCoV-19/Portugal/CV63/2020|EPI_ISL_413648|2020-03-01
>hCoV-19/USA/WA-UW172/2020|EPI_ISL_416710|2020-03-13
>hCoV-19/USA/WA-UW176/2020|EPI_ISL_416714|2020-03-14
>hCoV-19/USA/WA-UW171/2020|EPI_ISL_416709|2020-03-13
>hCoV-19/USA/WA-UW164/2020|EPI_ISL_416702|2020-03-13
>hCoV-19/USA/WA-UW165/2020|EPI_ISL_416703|2020-03-13
>hCoV-19/USA/WA-UW162/2020|EPI_ISL_416700|2020-03-13
>hCoV-19/USA/WA-UW163/2020|EPI_ISL_416701|2020-03-13
>hCoV-19/France/HF2496/2020|EPI_ISL_418231|2020-03-15
>hCoV-19/Luxembourg/LNS0000001/2020|EPI_ISL_419562|2020-02-29
>hCoV-19/India/781/2020|EPI_ISL_420553|2020-03-03
>hCoV-19/France/IDF2561/2020|EPI_ISL_418235|2020-03-16
>hCoV-19/France/IDF2534/2020|EPI_ISL_418234|2020-03-14
>hCoV-19/Luxembourg/LNS0366116/2020|EPI_ISL_419564|2020-03-15
>hCoV-19/Luxembourg/LNS0156959/2020|EPI_ISL_419563|2020-03-12
>hCoV-19/France/HF2601/2020|EPI_ISL_418239|2020-03-16
>hCoV-19/France/HF2597/2020|EPI_ISL_418238|2020-03-16
>hCoV-19/Luxembourg/LNS0945359/2020|EPI_ISL_419569|2020-03-07
>hCoV-19/France/HF2595/2020|EPI_ISL_418237|2020-03-16
>hCoV-19/Luxembourg/LNS0756270/2020|EPI_ISL_419568|2020-03-14
>hCoV-19/France/HF2586/2020|EPI_ISL_418236|2020-03-16
>hCoV-19/India/772/2020|EPI_ISL_420547|2020-03-03
>hCoV-19/India/2020763/2020|EPI_ISL_420544|2020
>hCoV-19/India/763/2020|EPI_ISL_420543|2020-03-03
>hCoV-19/India/770/2020|EPI_ISL_420545|2020-03-03
>hCoV-19/Germany/NRW-34/2020|EPI_ISL_419551|2020-03-16
>hCoV-19/Estonia/ChVir2148/2020|EPI_ISL_420540|2020-03
>hCoV-19/Germany/NRW-33/2020|EPI_ISL_419550|2020-03-16
>hCoV-19/Slovenia/808/2020|EPI_ISL_420541|2020-03-05
>hCoV-19/France/HF2150/2020|EPI_ISL_418224|2020-03-08
>hCoV-19/France/HF2060/2020|EPI_ISL_418223|2020-03-05
>hCoV-19/France/CVL2000/2020|EPI_ISL_418222|2020-03-04
>hCoV-19/Germany/NRW-35/2020|EPI_ISL_419552|2020-03-16
>hCoV-19/France/HF2405/2020|EPI_ISL_418228|2020-03-12
>hCoV-19/France/HF2393/2020|EPI_ISL_418227|2020-03-12
>hCoV-19/France/HF2155/2020|EPI_ISL_418225|2020-03-08
>hCoV-19/Germany/Baden-Wuerttemberg-1/2020|EPI_ISL_412912|2020-02-25
>hCoV-19/Australia/WA07/2020|EPI_ISL_420537|2020-03-13
>hCoV-19/Australia/WA04/2020|EPI_ISL_420536|2020-03-15
>hCoV-19/Australia/WA09/2020|EPI_ISL_420538|2020-03-14
>hCoV-19/Spain/PaisVasco201382/2020|EPI_ISL_418253|2020-03-02
>hCoV-19/Luxembourg/LNS3588186/2020|EPI_ISL_419583|2020-03-15
>hCoV-19/USA/NY-NYUMC57/2020|EPI_ISL_420572|2020-03-17
>hCoV-19/Spain/Madrid201105/2020|EPI_ISL_418251|2020-02-25
>hCoV-19/Luxembourg/LNS3156434/2020|EPI_ISL_419582|2020-03-13
>hCoV-19/USA/NY-NYUMC60/2020|EPI_ISL_420575|2020-03-18
>hCoV-19/Spain/Cataluna201396/2020|EPI_ISL_418250|2020
>hCoV-19/Italy/TE4880/2020|EPI_ISL_418256|2020-03-14
>hCoV-19/Luxembourg/LNS4691488/2020|EPI_ISL_419587|2020-03-11
>hCoV-19/Italy/TE4925/2020|EPI_ISL_418255|2020-03-14
>hCoV-19/Luxembourg/LNS4134806/2020|EPI_ISL_419586|2020-03-14
>hCoV-19/USA/NY-NYUMC56/2020|EPI_ISL_420571|2020-03-18
>hCoV-19/Luxembourg/LNS3879580/2020|EPI_ISL_419585|2020-03-14
>hCoV-19/USA/NY-NYUMC55/2020|EPI_ISL_420570|2020-03-17
>hCoV-19/Italy/TE4953/2020|EPI_ISL_418258|2020-03-14
>hCoV-19/Luxembourg/LNS4845603/2020|EPI_ISL_419589|2020-03-15
>hCoV-19/Italy/TE6195/2020|EPI_ISL_420569|2020-03-23
>hCoV-19/Luxembourg/LNS2907333/2020|EPI_ISL_419580|2020-03-12
>hCoV-19/Italy/TE5512/2020|EPI_ISL_420566|2020-03-19
>hCoV-19/Italy/TE5476/2020|EPI_ISL_420565|2020-03-19
>hCoV-19/Italy/6193/2020|EPI_ISL_420568|2020-03-23
>hCoV-19/Italy/TE5780/2020|EPI_ISL_420567|2020-03-21
>hCoV-19/Algeria/G0640_2265/2020|EPI_ISL_418242|2020-03-08
>hCoV-19/Luxembourg/LNS1874423/2020|EPI_ISL_419573|2020-03-11
>hCoV-19/Algeria/G0638_2264/2020|EPI_ISL_418241|2020-03-02
>hCoV-19/France/IDF2684/2020|EPI_ISL_418240|2020-03-16
>hCoV-19/Italy/TE5472/2020|EPI_ISL_420564|2020-03-19
>hCoV-19/Luxembourg/LNS1234709/2020|EPI_ISL_419570|2020-03-12
>hCoV-19/Spain/CastillaLaMancha201329/2020|EPI_ISL_418246|2020-03-01
>hCoV-19/Spain/CastillaLaMancha201328/2020|EPI_ISL_418245|2020-03-01
>hCoV-19/Spain/Andalucia201272/2020|EPI_ISL_418243|2020-02-28
>hCoV-19/Luxembourg/LNS2886370/2020|EPI_ISL_419579|2020-03-14
>hCoV-19/Spain/CastillayLeon201061/2020|EPI_ISL_418247|2020-02-26
>hCoV-19/Luxembourg/LNS2614631/2020|EPI_ISL_419578|2020-03-08
>hCoV-19/India/2020781/2020|EPI_ISL_420554|2020
>hCoV-19/India/2020c32/2020|EPI_ISL_420556|2020
>hCoV-19/USA/NY-NYUMC75/2020|EPI_ISL_420591|2020-03-18
>hCoV-19/USA/NY-NYUMC74/2020|EPI_ISL_420590|2020-03-18
>hCoV-19/USA/WA2/2020|EPI_ISL_412970|2020-02-24
>hCoV-19/Mexico/CDMX-InDRE_01/2020|EPI_ISL_412972|2020-02-27
>hCoV-19/Italy/CDG1/2020|EPI_ISL_412973|2020-02-20
>hCoV-19/Italy/SPL1/2020|EPI_ISL_412974|2020-01-29
>hCoV-19/China/IQTC02/2020|EPI_ISL_412967|2020-01-29
>hCoV-19/USA/NY-NYUMC72/2020|EPI_ISL_420588|2020-03-18
>hCoV-19/USA/NY-NYUMC71/2020|EPI_ISL_420587|2020-03-18
>hCoV-19/USA/NY-NYUMC73/2020|EPI_ISL_420589|2020-03-18
>hCoV-19/Greece/12/2020|EPI_ISL_418264|2020-03-18
>hCoV-19/Luxembourg/LNS7753431/2020|EPI_ISL_419595|2020-03-12
>hCoV-19/Greece/10/2020|EPI_ISL_418263|2020-03-18
>hCoV-19/Luxembourg/LNS7537751/2020|EPI_ISL_419594|2020-03-16
>hCoV-19/Italy/TE6222/2020|EPI_ISL_420583|2020-03-23
>hCoV-19/Luxembourg/LNS6603085/2020|EPI_ISL_419593|2020-03-16
>hCoV-19/USA/NY-NYUMC70/2020|EPI_ISL_420586|2020-03-19
>hCoV-19/Luxembourg/LNS5440244/2020|EPI_ISL_419592|2020-03-15
>hCoV-19/USA/NY-NYUMC69/2020|EPI_ISL_420585|2020-03-18
>hCoV-19/Luxembourg/LNS8639502/2020|EPI_ISL_419599|2020-03-16
>hCoV-19/USA/NY-NYUMC65/2020|EPI_ISL_420580|2020-03-18
>hCoV-19/Luxembourg/LNS8188502/2020|EPI_ISL_419598|2020-03-14
>hCoV-19/Luxembourg/LNS7928872/2020|EPI_ISL_419597|2020-03-15
>hCoV-19/Greece/16/2020|EPI_ISL_418265|2020-03-18
>hCoV-19/Luxembourg/LNS7866283/2020|EPI_ISL_419596|2020-03-12
>hCoV-19/USA/NY-NYUMC66/2020|EPI_ISL_420581|2020-03-18
>hCoV-19/Italy/TE4836/2020|EPI_ISL_418260|2020-03-16
>hCoV-19/Luxembourg/LNS5228153/2020|EPI_ISL_419591|2020-03-14
>hCoV-19/USA/NY-NYUMC62/2020|EPI_ISL_420577|2020-03-18
>hCoV-19/Luxembourg/LNS5032431/2020|EPI_ISL_419590|2020-03-11
>hCoV-19/USA/NY-NYUMC61/2020|EPI_ISL_420576|2020-03-18
>hCoV-19/USA/NY-NYUMC64/2020|EPI_ISL_420579|2020-03-18
>hCoV-19/USA/NY-NYUMC63/2020|EPI_ISL_420578|2020-03-18
>hCoV-19/England/SHEF-BFE06/2020|EPI_ISL_418295|2020-03-17
>hCoV-19/Wuhan/HBCDC-HB-04/2020|EPI_ISL_412980|2020-01-18
>hCoV-19/Wuhan/HBCDC-HB-05/2020|EPI_ISL_412981|2020-01-18
>hCoV-19/Wuhan/HBCDC-HB-06/2020|EPI_ISL_412982|2020-02-07
>hCoV-19/Tianmen/HBCDC-HB-07/2020|EPI_ISL_412983|2020-02-08
>hCoV-19/Australia/NSW05/2020|EPI_ISL_412975|2020-02-28
>hCoV-19/Wuhan/HBCDC-HB-02/2020|EPI_ISL_412978|2020-01-17
>hCoV-19/Argentina/C1374/2020|EPI_ISL_420599|2020-03-18
>hCoV-19/Argentina/C3013/2020|EPI_ISL_420598|2020-03-22
>hCoV-19/Iceland/123/2020|EPI_ISL_417783|2020-03-11
>hCoV-19/USA/WA-UW96/2020|EPI_ISL_416452|2020-03-10
>hCoV-19/Iceland/124/2020|EPI_ISL_417784|2020-03-12
>hCoV-19/USA/WA-UW94/2020|EPI_ISL_416450|2020-03-11
>hCoV-19/Iceland/113/2020|EPI_ISL_417781|2020-03-11
>hCoV-19/USA/WA-UW95/2020|EPI_ISL_416451|2020-03-10
>hCoV-19/Iceland/132/2020|EPI_ISL_417787|2020-03-12
>hCoV-19/Iceland/133/2020|EPI_ISL_417788|2020-03-12
>hCoV-19/Iceland/126/2020|EPI_ISL_417785|2020-03-12
>hCoV-19/Iceland/128/2020|EPI_ISL_417786|2020-03-12
>hCoV-19/Brazil/ES-225/2020|EPI_ISL_415128|2020-02-29
>hCoV-19/Iceland/136/2020|EPI_ISL_417789|2020-03-12
>hCoV-19/Kuwait/KU12/2020|EPI_ISL_416458|2020-03-02
>hCoV-19/England/20099038206/2020|EPI_ISL_415129|2020-02-29
>hCoV-19/USA/WA-UW85/2020|EPI_ISL_416441|2020-03-10
>hCoV-19/Iceland/162/2020|EPI_ISL_417772|2020-03-14
>hCoV-19/USA/WA-UW86/2020|EPI_ISL_416442|2020-03-10
>hCoV-19/Iceland/30/2020|EPI_ISL_417773|2020-03-03
>hCoV-19/Iceland/112/2020|EPI_ISL_417770|2020-03-11
>hCoV-19/USA/WA-UW84/2020|EPI_ISL_416440|2020-03-10
>hCoV-19/Iceland/131/2020|EPI_ISL_417771|2020-03-12
>hCoV-19/USA/WA-UW89/2020|EPI_ISL_416445|2020-03-10
>hCoV-19/Iceland/102/2020|EPI_ISL_417777|2020-03-10
>hCoV-19/USA/WA-UW87/2020|EPI_ISL_416443|2020-03-10
>hCoV-19/Iceland/175/2020|EPI_ISL_417774|2020-03-16
>hCoV-19/USA/WA-UW88/2020|EPI_ISL_416444|2020-03-10
>hCoV-19/Iceland/163/2020|EPI_ISL_417775|2020-03-14
>hCoV-19/USA/WA-UW93/2020|EPI_ISL_416449|2020-03-11
>hCoV-19/USA/WA-UW91/2020|EPI_ISL_416447|2020-03-10
>hCoV-19/Iceland/106/2020|EPI_ISL_417779|2020-03-11
>hCoV-19/Belgium/DB-03023/2020|EPI_ISL_416470|2020-03-02
>hCoV-19/Belgium/DBD-03024/2020|EPI_ISL_416471|2020-03-02
>hCoV-19/Hangzhou/ZJU-09/2020|EPI_ISL_416474|2020-01-28
>hCoV-19/England/20100122106/2020|EPI_ISL_415142|2020-03-02
>hCoV-19/England/20100121007/2020|EPI_ISL_415141|2020-02-29
>hCoV-19/Belgium/UMF-03025/2020|EPI_ISL_416472|2020-03-02
>hCoV-19/Hangzhou/ZJU-08/2020|EPI_ISL_416473|2020-01-26
>hCoV-19/Georgia/Tb-673/2020|EPI_ISL_416478|2020-03-14
>hCoV-19/Georgia/Tb-273/2020|EPI_ISL_416479|2020-03-05
>hCoV-19/Belgium/MTR-03026/2020|EPI_ISL_416476|2020-03-02
>hCoV-19/Georgia/Tb-390/2020|EPI_ISL_416477|2020-03-08
>hCoV-19/England/20102000506/2020|EPI_ISL_415147|2020-03-01
>hCoV-19/Wales/PHWC-24D87/2020|EPI_ISL_419508|2020-03-20
>hCoV-19/Iceland/139/2020|EPI_ISL_417790|2020-03-12
>hCoV-19/Iceland/140/2020|EPI_ISL_417791|2020-03-12
>hCoV-19/Iceland/144/2020|EPI_ISL_417795|2020-03-13
>hCoV-19/Iceland/141/2020|EPI_ISL_417792|2020-03-13
>hCoV-19/Iceland/142/2020|EPI_ISL_417793|2020-03-13
>hCoV-19/USA/WA-S7/2020|EPI_ISL_416462|2020-02-24
>hCoV-19/Iceland/148/2020|EPI_ISL_417798|2020-03-13
>hCoV-19/Belgium/MTR-03021/2020|EPI_ISL_416467|2020-03-02
>hCoV-19/Iceland/149/2020|EPI_ISL_417799|2020-03-13
>hCoV-19/England/20100004806/2020|EPI_ISL_415134|2020-02-29
>hCoV-19/Belgium/GMH-03022/2020|EPI_ISL_416468|2020-03-02
>hCoV-19/Iceland/146/2020|EPI_ISL_417796|2020-03-13
>hCoV-19/USA/WA-S10/2020|EPI_ISL_416465|2020-02-29
>hCoV-19/England/20100022706/2020|EPI_ISL_415136|2020-02-29
>hCoV-19/USA/WA-S11/2020|EPI_ISL_416466|2020-03-03
>hCoV-19/Belgium/SN-03031/2020|EPI_ISL_416469|2020-03-03
>hCoV-19/USA/WI-05/2020|EPI_ISL_416492|2020-03-15
>hCoV-19/France/HF2196/2020|EPI_ISL_416493|2020-03-08
>hCoV-19/France/HF2237/2020|EPI_ISL_416496|2020-03-10
>hCoV-19/France/HF2239/2020|EPI_ISL_416497|2020-03-10
>hCoV-19/France/N2223/2020|EPI_ISL_416494|2020-03-04
>hCoV-19/France/HF2234/2020|EPI_ISL_416495|2020-03-10
>hCoV-19/France/IDF2256/2020|EPI_ISL_416498|2020-03-11
>hCoV-19/France/IDF2278/2020|EPI_ISL_416499|2020-03-11
>hCoV-19/Germany/NRW-12/2020|EPI_ISL_419529|2020-03-10
>hCoV-19/England/20132072802/2020|EPI_ISL_420508|2020-03-23
>hCoV-19/Georgia/Tb-712/2020|EPI_ISL_416481|2020-03-16
>hCoV-19/England/20110003506/2020|EPI_ISL_415150|2020-03-09
>hCoV-19/Georgia/Tb-537/2020|EPI_ISL_416480|2020-03-11
>hCoV-19/Belgium/VLM-03011/2020|EPI_ISL_415153|2020-03-03
>hCoV-19/Panama/328677/2020|EPI_ISL_415152|2020-03-06
>hCoV-19/Belgium/VAG-03013/2020|EPI_ISL_415155|2020-03-01
>hCoV-19/Belgium/BM-03012/2020|EPI_ISL_415154|2020-03-01
>hCoV-19/USA/WI-02/2020|EPI_ISL_416489|2020-03-15
>hCoV-19/Belgium/BC-03016/2020|EPI_ISL_415157|2020-03-01
>hCoV-19/Belgium/SH-03014/2020|EPI_ISL_415156|2020-03-01
>hCoV-19/Belgium/BA-02291/2020|EPI_ISL_415159|2020-02-29
>hCoV-19/Poland/PL_P1/2020|EPI_ISL_416488|2020-03-03
>hCoV-19/Australia/WA01/2020|EPI_ISL_420531|2020-03-14
>hCoV-19/Senegal/094/2020|EPI_ISL_418213|2020-03-12
>hCoV-19/Germany/NRW-27/2020|EPI_ISL_419544|2020-03-15
>hCoV-19/Senegal/087/2020|EPI_ISL_418212|2020-03-11
>hCoV-19/Senegal/082/2020|EPI_ISL_418211|2020-03-11
>hCoV-19/Germany/NRW-25/2020|EPI_ISL_419542|2020-03-15
>hCoV-19/Senegal/073/2020|EPI_ISL_418210|2020-03-10
>hCoV-19/Germany/NRW-24/2020|EPI_ISL_419541|2020-03-14
>hCoV-19/Senegal/139/2020|EPI_ISL_418217|2020-03-13
>hCoV-19/Germany/NRW-31/2020|EPI_ISL_419548|2020-03-15
>hCoV-19/Senegal/136/2020|EPI_ISL_418216|2020-03-13
>hCoV-19/Germany/NRW-29/2020|EPI_ISL_419546|2020-03-15
>hCoV-19/Germany/NRW-28/2020|EPI_ISL_419545|2020-03-15
>hCoV-19/France/B1623/2020|EPI_ISL_418219|2020-02-26
>hCoV-19/France/HF1465/2020|EPI_ISL_418218|2020-02-21
>hCoV-19/Germany/NRW-32/2020|EPI_ISL_419549|2020-03-15
>hCoV-19/England/20138014402/2020|EPI_ISL_420522|2020-03-25
>hCoV-19/England/20138012802/2020|EPI_ISL_420521|2020-03-25
>hCoV-19/England/20139018302/2020|EPI_ISL_420524|2020-03-26
>hCoV-19/England/20136015502/2020|EPI_ISL_420520|2020-03-24
>hCoV-19/Germany/NRW-16/2020|EPI_ISL_419533|2020-03-11
>hCoV-19/Germany/NRW-15/2020|EPI_ISL_419532|2020-03-11
>hCoV-19/USA/NY-NYUMC15/2020|EPI_ISL_418200|2020-03-17
>hCoV-19/Germany/NRW-13/2020|EPI_ISL_419530|2020-03-11
>hCoV-19/Senegal/003/2020|EPI_ISL_418206|2020-02-28
>hCoV-19/USA/NY-NYUMC19/2020|EPI_ISL_418204|2020-03-17
>hCoV-19/USA/NY-NYUMC18/2020|EPI_ISL_418203|2020-03-17
>hCoV-19/Senegal/026/2020|EPI_ISL_418209|2020-03-03
>hCoV-19/Senegal/020/2020|EPI_ISL_418208|2020-03-04
>hCoV-19/Senegal/016/2020|EPI_ISL_418207|2020-03-02
>hCoV-19/Iceland/173/2020|EPI_ISL_417700|2020-03-15
>hCoV-19/Iceland/74/2020|EPI_ISL_417701|2020-03-09
>hCoV-19/Iceland/33/2020|EPI_ISL_417702|2020-03-03
>hCoV-19/Guangzhou/GZMU0016/2020|EPI_ISL_414663|2020-02-25
>hCoV-19/Guangzhou/GZMU0048/2020|EPI_ISL_414691|2020-02-25
>hCoV-19/Hong Kong/VB20026565/2020|EPI_ISL_412030|2020-02-01
>hCoV-19/Guangzhou/GZMU0014/2020|EPI_ISL_414692|2020-02-25
>hCoV-19/Iceland/27/2020|EPI_ISL_417721|2020-03-03
>hCoV-19/Iceland/110/2020|EPI_ISL_417722|2020-03-11
>hCoV-19/Iceland/138/2020|EPI_ISL_417720|2020-03-12
>hCoV-19/Iceland/161/2020|EPI_ISL_417725|2020-03-14
>hCoV-19/Hong Kong/VB20024950/2020|EPI_ISL_412029|2020-01-30
>hCoV-19/Iceland/174/2020|EPI_ISL_417716|2020-03-16
>hCoV-19/Iceland/195/2020|EPI_ISL_417717|2020-03-16
>hCoV-19/Iceland/150/2020|EPI_ISL_417711|2020-03-13
>hCoV-19/Guangzhou/GZMU0030/2020|EPI_ISL_414686|2020-02-27
>hCoV-19/Iceland/129/2020|EPI_ISL_417714|2020-03-12
>hCoV-19/Guangzhou/GZMU0031/2020|EPI_ISL_414687|2020-02-25
>hCoV-19/Iceland/45/2020|EPI_ISL_417715|2020-03-04
>hCoV-19/Iceland/172/2020|EPI_ISL_417712|2020-03-15
>hCoV-19/Guangzhou/GZMU0044/2020|EPI_ISL_414689|2020-02-25
>hCoV-19/Hong Kong/VM20001061/2020|EPI_ISL_412028|2020-01-22
>hCoV-19/Iceland/130/2020|EPI_ISL_417713|2020-03-12
>hCoV-19/Iceland/65/2020|EPI_ISL_417705|2020-03-07
>hCoV-19/Iceland/199/2020|EPI_ISL_417706|2020-03-16
>hCoV-19/Iceland/189/2020|EPI_ISL_417709|2020-03-16
>hCoV-19/Iceland/7/2020|EPI_ISL_417740|2020-03-15
>hCoV-19/Australia/VIC04/2020|EPI_ISL_416412|2020-03-02
>hCoV-19/Iceland/200/2020|EPI_ISL_417743|2020-03-16
>hCoV-19/Australia/VIC05/2020|EPI_ISL_416413|2020-03-05
>hCoV-19/Iceland/137/2020|EPI_ISL_417744|2020-03-13
>hCoV-19/Australia/VIC02/2020|EPI_ISL_416410|2020-01-24
>hCoV-19/Iceland/145/2020|EPI_ISL_417741|2020-03-13
>hCoV-19/Australia/VIC03/2020|EPI_ISL_416411|2020-01-25
>hCoV-19/Iceland/197/2020|EPI_ISL_417742|2020-03-16
>hCoV-19/Iceland/24/2020|EPI_ISL_417747|2020-03-11
>hCoV-19/Iceland/109/2020|EPI_ISL_417748|2020-03-11
>hCoV-19/Iceland/152/2020|EPI_ISL_417745|2020-03-13
>hCoV-19/Australia/VIC07/2020|EPI_ISL_416415|2020-02-08
>hCoV-19/Iceland/183/2020|EPI_ISL_417746|2020-03-16
>hCoV-19/Shanghai/SH0128/2020|EPI_ISL_416409|2020-02-02
>hCoV-19/Shanghai/SH0126/2020|EPI_ISL_416407|2020-02-15
>hCoV-19/Iceland/89/2020|EPI_ISL_417738|2020-03-10
>hCoV-19/Iceland/5/2020|EPI_ISL_417739|2020-03-13
>hCoV-19/Shanghai/SH0114/2020|EPI_ISL_416401|2020-02-02
>hCoV-19/Iceland/94/2020|EPI_ISL_417732|2020-03-10
>hCoV-19/Shanghai/SH0115/2020|EPI_ISL_416402|2020-02-11
>hCoV-19/Iceland/93/2020|EPI_ISL_417730|2020-03-10
>hCoV-19/Shanghai/SH0112/2020|EPI_ISL_416400|2020-02-02
>hCoV-19/Iceland/61/2020|EPI_ISL_417731|2020-03-06
>hCoV-19/Shanghai/SH0121/2020|EPI_ISL_416405|2020-02-02
>hCoV-19/Iceland/14/2020|EPI_ISL_417736|2020-03-01
>hCoV-19/Shanghai/SH0125/2020|EPI_ISL_416406|2020-02-15
>hCoV-19/Iceland/155/2020|EPI_ISL_417737|2020-03-15
>hCoV-19/Shanghai/SH0117/2020|EPI_ISL_416403|2020-02-02
>hCoV-19/Iceland/22/2020|EPI_ISL_417734|2020-03-02
>hCoV-19/Iceland/134/2020|EPI_ISL_417735|2020-03-12
>hCoV-19/Iceland/127/2020|EPI_ISL_417727|2020-03-12
>hCoV-19/Iceland/70/2020|EPI_ISL_417728|2020-03-08
>hCoV-19/Iceland/84/2020|EPI_ISL_417761|2020-03-10
>hCoV-19/Vietnam/CM296/2020|EPI_ISL_416431|2020-03-06
>hCoV-19/USA/WA-UW78/2020|EPI_ISL_416434|2020-03-10
>hCoV-19/USA/WA-UW79/2020|EPI_ISL_416435|2020-03-10
>hCoV-19/Iceland/208/2020|EPI_ISL_417766|2020-03-16
>hCoV-19/Saudi Arabia/KAIMRC-Alghoribi/2020|EPI_ISL_416432|2020-03-07
>hCoV-19/Iceland/211/2020|EPI_ISL_417763|2020-03-16
>hCoV-19/USA/WA-UW77/2020|EPI_ISL_416433|2020-03-10
>hCoV-19/Iceland/209/2020|EPI_ISL_417764|2020-03-16
>hCoV-19/USA/WA-UW82/2020|EPI_ISL_416438|2020-03-10
>hCoV-19/Iceland/50/2020|EPI_ISL_417769|2020-03-05
>hCoV-19/USA/WA-UW83/2020|EPI_ISL_416439|2020-03-10
>hCoV-19/Brazil/BA-312/2020|EPI_ISL_415105|2020-03-04
>hCoV-19/USA/WA-UW80/2020|EPI_ISL_416436|2020-03-10
>hCoV-19/USA/WA-UW81/2020|EPI_ISL_416437|2020-03-10
>hCoV-19/Vietnam/CM99/2020|EPI_ISL_416429|2020-02-11
>hCoV-19/Iceland/202/2020|EPI_ISL_417750|2020-03-16
>hCoV-19/Iceland/226/2020|EPI_ISL_417754|2020-03-16
>hCoV-19/Iceland/213/2020|EPI_ISL_417752|2020-03-16
>hCoV-19/Iceland/164/2020|EPI_ISL_417758|2020-03-14
>hCoV-19/Iceland/166/2020|EPI_ISL_417759|2020-03-13
>hCoV-19/Hangzhou/ZJU-07/2020|EPI_ISL_416425|2020-02-03
>hCoV-19/Hungary/mbl1/2020|EPI_ISL_416426|2020-03-17
>hCoV-19/Iceland/62/2020|EPI_ISL_417757|2020-03-06
>hCoV-19/USA/NY-NYUMC13/2020|EPI_ISL_418198|2020-03-17
>hCoV-19/Guangdong/20SF028/2020|EPI_ISL_403936|2020-01-17
>hCoV-19/USA/NY-NYUMC12/2020|EPI_ISL_418197|2020-03-15
>hCoV-19/USA/NY-NYUMC11/2020|EPI_ISL_418196|2020-03-14
>hCoV-19/Guangdong/20SF014/2020|EPI_ISL_403934|2020-01-15
>hCoV-19/USA/NY-NYUMC14/2020|EPI_ISL_418199|2020-03-17
>hCoV-19/USA/NY-NYUMC8/2020|EPI_ISL_418193|2020-03-17
>hCoV-19/USA/NY-NYUMC7/2020|EPI_ISL_418192|2020-03-16
>hCoV-19/USA/WI-GMF-00228/2020|EPI_ISL_418187|2020-03-23
>hCoV-19/USA/WI-GMF-00018/2020|EPI_ISL_418184|2020-03-18
>hCoV-19/USA/WI-GMF-00232/2020|EPI_ISL_418188|2020-03-23
>hCoV-19/Hungary/2/2020|EPI_ISL_418183|2020-03-17
>hCoV-19/France/GE1973/2020|EPI_ISL_414631|2020-03-04
>hCoV-19/France/HF1871/2020|EPI_ISL_414630|2020-03-03
>hCoV-19/France/GE1977/2020|EPI_ISL_414632|2020-03-04
>hCoV-19/France/HF1988/2020|EPI_ISL_414635|2020-03-04
>hCoV-19/France/HF1684/2020|EPI_ISL_414626|2020-02-29
>hCoV-19/France/PL1643/2020|EPI_ISL_414625|2020-02-26
>hCoV-19/France/HF1805/2020|EPI_ISL_414628|2020-03-02
>hCoV-19/France/HF1795/2020|EPI_ISL_414627|2020-03-02
>hCoV-19/USA/WA-UW33/2020|EPI_ISL_414620|2020-03-08
>hCoV-19/USA/WA-UW35/2020|EPI_ISL_414622|2020-03-08
>hCoV-19/USA/WA-UW34/2020|EPI_ISL_414621|2020-03-08
>hCoV-19/France/N1620/2020|EPI_ISL_414624|2020-02-26
>hCoV-19/France/GE1583/2020|EPI_ISL_414623|2020-02-25
>hCoV-19/USA/WA-UW30/2020|EPI_ISL_414617|2020-03-08
>hCoV-19/USA/WA-UW29/2020|EPI_ISL_414616|2020-03-08
>hCoV-19/USA/WA-UW32/2020|EPI_ISL_414619|2020-03-07
>hCoV-19/USA/WA-UW31/2020|EPI_ISL_414618|2020-03-08
>hCoV-19/USA/CA-PC101P/2020|EPI_ISL_414648|2020-03-11
>hCoV-19/Finland/FIN-313/2020|EPI_ISL_414641|2020-03-05
>hCoV-19/France/HF1993/2020|EPI_ISL_414637|2020-03-04
>hCoV-19/France/HF1995/2020|EPI_ISL_414638|2020-03-04
>hCoV-19/Spain/Valencia19/2020|EPI_ISL_419683|2020-03-08
>hCoV-19/Belgium/ULG-6942/2020|EPI_ISL_417021|2020-03-15
>hCoV-19/Spain/Valencia18/2020|EPI_ISL_419682|2020-03-10
>hCoV-19/Spain/Valencia17/2020|EPI_ISL_419681|2020-03-10
>hCoV-19/Spain/Valencia16/2020|EPI_ISL_419680|2020-03-10
>hCoV-19/Belgium/ULG-6972/2020|EPI_ISL_417024|2020-03-15
>hCoV-19/Belgium/ULG-7019/2020|EPI_ISL_417025|2020-03-15
>hCoV-19/England/20139037504/2020|EPI_ISL_420670|2020-03-27
>hCoV-19/Belgium/ULG-6950/2020|EPI_ISL_417023|2020-03-15
>hCoV-19/USA/UT-00020/2020|EPI_ISL_417028|2020-03-20
>hCoV-19/USA/UT-00008/2020|EPI_ISL_417026|2020-03-20
>hCoV-19/Austria/CeMM0019/2020|EPI_ISL_419672|2020-03-19
>hCoV-19/England/20139013406/2020|EPI_ISL_420661|2020-03-27
>hCoV-19/Austria/CeMM0018/2020|EPI_ISL_419671|2020-03-19
>hCoV-19/Austria/CeMM0017/2020|EPI_ISL_419670|2020-03-16
>hCoV-19/Belgium/ULG-4163/2020|EPI_ISL_417013|2020-03-09
>hCoV-19/Belgium/ULG-6216/2020|EPI_ISL_417014|2020-03-13
>hCoV-19/Spain/Valencia11/2020|EPI_ISL_419675|2020-03-20
>hCoV-19/Austria/CeMM0021/2020|EPI_ISL_419674|2020-03-24
>hCoV-19/Belgium/ULG-3843/2020|EPI_ISL_417012|2020-03-08
>hCoV-19/Austria/CeMM0020/2020|EPI_ISL_419673|2020-03-22
>hCoV-19/Belgium/ULG-6638/2020|EPI_ISL_417017|2020-03-14
>hCoV-19/Belgium/ULG-6670/2020|EPI_ISL_417018|2020-03-14
>hCoV-19/Spain/Valencia15/2020|EPI_ISL_419679|2020-03-02
>hCoV-19/Belgium/ULG-6457/2020|EPI_ISL_417015|2020-03-13
>hCoV-19/Spain/Valencia14/2020|EPI_ISL_419678|2020-03-09
>hCoV-19/Belgium/ULG-6503/2020|EPI_ISL_417016|2020-03-13
>hCoV-19/Belgium/ULG-6754/2020|EPI_ISL_417019|2020-03-14
>hCoV-19/England/20139047504/2020|EPI_ISL_420694|2020-03-28
>hCoV-19/England/20139047404/2020|EPI_ISL_420693|2020-03-28
>hCoV-19/England/20139046704/2020|EPI_ISL_420690|2020-03-28
>hCoV-19/England/20139047104/2020|EPI_ISL_420692|2020-03-29
>hCoV-19/England/20139045904/2020|EPI_ISL_420687|2020-03-28
>hCoV-19/England/20139045804/2020|EPI_ISL_420686|2020-03-28
>hCoV-19/England/20139046604/2020|EPI_ISL_420689|2020-03-28
>hCoV-19/England/20139046504/2020|EPI_ISL_420688|2020-03-28
>hCoV-19/Belarus/ChVir2073/2020|EPI_ISL_419693|2020-03
>hCoV-19/Belarus/ChVir2072/2020|EPI_ISL_419692|2020-03
>hCoV-19/Australia/NSW04/2020|EPI_ISL_417030|2020-01-24
>hCoV-19/Latvia/ChVir2025/2020|EPI_ISL_419691|2020-03
>hCoV-19/USA/NY-NYUMC37/2020|EPI_ISL_419698|2020-03-18
>hCoV-19/USA/NY-NYUMC36/2020|EPI_ISL_419697|2020-03-18
>hCoV-19/Australia/QLDID921/2020|EPI_ISL_417033|2020-03-11
>hCoV-19/USA/NY-NYUMC35/2020|EPI_ISL_419696|2020-03-18
>hCoV-19/Brazil/AMBR-02/2020|EPI_ISL_417034|2020-03-16
>hCoV-19/Finland/13M69/2020|EPI_ISL_418396|2020-03-13
>hCoV-19/Hong Kong/VB20017970/2020|EPI_ISL_417064|2020-01-21
>hCoV-19/Finland/13M65/2020|EPI_ISL_418395|2020-03-13
>hCoV-19/Finland/13M64/2020|EPI_ISL_418394|2020-03-13
>hCoV-19/Finland/13M60/2020|EPI_ISL_418393|2020-03-13
>hCoV-19/Finland/13M82/2020|EPI_ISL_418399|2020-03-13
>hCoV-19/USA/WA-S13/2020|EPI_ISL_417066|2020-03-03
>hCoV-19/Finland/13M77/2020|EPI_ISL_418397|2020-03-13
>hCoV-19/Finland/13M58/2020|EPI_ISL_418392|2020-03-13
>hCoV-19/Finland/13M57/2020|EPI_ISL_418391|2020-03-13
>hCoV-19/Finland/13M33/2020|EPI_ISL_418390|2020-03-13
>hCoV-19/Finland/13M19/2020|EPI_ISL_418385|2020-03-13
>hCoV-19/Finland/13M3/2020|EPI_ISL_418389|2020-03-13
>hCoV-19/Finland/13M29/2020|EPI_ISL_418388|2020-03-13
>hCoV-19/Finland/13M27/2020|EPI_ISL_418387|2020-03-13
>hCoV-19/Finland/13M26/2020|EPI_ISL_418386|2020-03-13
>hCoV-19/England/20139048804/2020|EPI_ISL_420698|2020-03-28
>hCoV-19/England/20139047804/2020|EPI_ISL_420697|2020-03-29
>hCoV-19/USA/WA-S33/2020|EPI_ISL_417086|2020-03-01
>hCoV-19/USA/WA-S34/2020|EPI_ISL_417087|2020-03-02
>hCoV-19/USA/WA-S32/2020|EPI_ISL_417085|2020-03-02
>hCoV-19/USA/WA-S35/2020|EPI_ISL_417088|2020-03-02
>hCoV-19/USA/WA-S29/2020|EPI_ISL_417082|2020-03-02
>hCoV-19/USA/WA-S28/2020|EPI_ISL_417081|2020-03-02
>hCoV-19/USA/WA-S22/2020|EPI_ISL_417075|2020-03-02
>hCoV-19/USA/WA-S23/2020|EPI_ISL_417076|2020-03-02
>hCoV-19/USA/WA-S20/2020|EPI_ISL_417073|2020-03-02
>hCoV-19/USA/WA-S26/2020|EPI_ISL_417079|2020-03-02
>hCoV-19/USA/WA-S18/2020|EPI_ISL_417071|2020-03-03
>hCoV-19/USA/WA-S17/2020|EPI_ISL_417070|2020-03-03
>hCoV-19/Japan/DP0065/2020|EPI_ISL_416570|2020-02-15
>hCoV-19/Japan/DP0077/2020|EPI_ISL_416571|2020-02-15
>hCoV-19/Luxembourg/LNS9512434/2020|EPI_ISL_419603|2020-03-16
>hCoV-19/Japan/DP0152/2020|EPI_ISL_416578|2020-02-15
>hCoV-19/Luxembourg/LNS9324837/2020|EPI_ISL_419602|2020-03-12
>hCoV-19/Luxembourg/LNS9086704/2020|EPI_ISL_419601|2020-03-15
>hCoV-19/Luxembourg/LNS9862689/2020|EPI_ISL_419606|2020-03-11
>hCoV-19/Japan/DP0158/2020|EPI_ISL_416579|2020-02-15
>hCoV-19/Luxembourg/LNS9627078/2020|EPI_ISL_419604|2020-03-15
>hCoV-19/Japan/DP0027/2020|EPI_ISL_416566|2020-02-15
>hCoV-19/Japan/DP0037/2020|EPI_ISL_416567|2020-02-15
>hCoV-19/Japan/DP0290/2020|EPI_ISL_416591|2020-02-16
>hCoV-19/Japan/DP0361/2020|EPI_ISL_416599|2020-02-16
>hCoV-19/France/ARA12485/2020|EPI_ISL_420607|2020-03-23
>hCoV-19/France/ARA12388/2020|EPI_ISL_420606|2020-03-22
>hCoV-19/France/ARA12524/2020|EPI_ISL_420609|2020-03-23
>hCoV-19/France/ARA12499/2020|EPI_ISL_420608|2020-03-23
>hCoV-19/France/ARA12384/2020|EPI_ISL_420605|2020-03-22
>hCoV-19/France/ARA12371/2020|EPI_ISL_420604|2020-03-23
>hCoV-19/Australia/NSW02/2020|EPI_ISL_408976|2020-01-22
>hCoV-19/Argentina/C121/2020|EPI_ISL_420600|2020-03-07
>hCoV-19/Japan/DP0190/2020|EPI_ISL_416581|2020-02-15
>hCoV-19/Japan/DP0200/2020|EPI_ISL_416584|2020-02-15
>hCoV-19/Japan/DP0236/2020|EPI_ISL_416585|2020-02-16
>hCoV-19/Japan/DP0191/2020|EPI_ISL_416582|2020-02-15
>hCoV-19/Japan/DP0196/2020|EPI_ISL_416583|2020-02-15
>hCoV-19/Japan/DP0287/2020|EPI_ISL_416589|2020-02-16
>hCoV-19/Japan/DP0278/2020|EPI_ISL_416587|2020-02-16
>hCoV-19/USA/VA-DCLS-0038/2020|EPI_ISL_420630|2020-03-23
>hCoV-19/England/SHEF-BFF6D/2020|EPI_ISL_418313|2020-03-24
>hCoV-19/England/SHEF-BFFB8/2020|EPI_ISL_418318|2020-03-25
>hCoV-19/England/SHEF-BFFA9/2020|EPI_ISL_418317|2020-03-23
>hCoV-19/USA/VA-DCLS-0034/2020|EPI_ISL_420629|2020-03-20
>hCoV-19/USA/VA-DCLS-0024/2020|EPI_ISL_420628|2020-03-13
>hCoV-19/France/ARA1322/2020|EPI_ISL_420625|2020-03-24
>hCoV-19/France/ARA13160/2020|EPI_ISL_420624|2020-03-24
>hCoV-19/France/ARA1307/2020|EPI_ISL_420621|2020-03-24
>hCoV-19/France/ARA12996/2020|EPI_ISL_420620|2020-03-23
>hCoV-19/France/ARA13095/2020|EPI_ISL_420623|2020-03-24
>hCoV-19/England/SHEF-BFED9/2020|EPI_ISL_418305|2020-03-25
>hCoV-19/England/SHEF-BFEBB/2020|EPI_ISL_418304|2020-03-24
>hCoV-19/England/SHEF-BFEAC/2020|EPI_ISL_418303|2020-03-25
>hCoV-19/England/SHEF-BFE9D/2020|EPI_ISL_418302|2020-03-24
>hCoV-19/England/SHEF-BFF03/2020|EPI_ISL_418307|2020-03-24
>hCoV-19/England/SHEF-BFEE8/2020|EPI_ISL_418306|2020-03-25
>hCoV-19/France/ARA12915/2020|EPI_ISL_420618|2020-03-23
>hCoV-19/France/ARA12877/2020|EPI_ISL_420617|2020-03-23
>hCoV-19/France/ARA12973/2020|EPI_ISL_420619|2020-03-23
>hCoV-19/France/ARA12632/2020|EPI_ISL_420614|2020-03-23
>hCoV-19/France/ARA12630/2020|EPI_ISL_420613|2020-03-23
>hCoV-19/France/ARA1284/2020|EPI_ISL_420616|2020-03-23
>hCoV-19/France/ARA12759/2020|EPI_ISL_420615|2020-03-23
>hCoV-19/France/ARA12558/2020|EPI_ISL_420610|2020-03-23
>hCoV-19/France/ARA12576/2020|EPI_ISL_420611|2020-03-23
>hCoV-19/Austria/CeMM0008/2020|EPI_ISL_419661|2020-03-10
>hCoV-19/Austria/CeMM0007/2020|EPI_ISL_419660|2020-03-13
>hCoV-19/England/20136097204/2020|EPI_ISL_420652|2020-03-23
>hCoV-19/Austria/CeMM0012/2020|EPI_ISL_419665|2020-03-10
>hCoV-19/Austria/CeMM0011/2020|EPI_ISL_419664|2020-03-23
>hCoV-19/Austria/CeMM0009/2020|EPI_ISL_419662|2020-03-14
>hCoV-19/Belgium/ULG-3163/2020|EPI_ISL_417006|2020-03-05
>hCoV-19/Austria/CeMM0016/2020|EPI_ISL_419669|2020-03-16
>hCoV-19/Austria/CeMM0014/2020|EPI_ISL_419667|2020-03-13
>hCoV-19/Austria/CeMM0013/2020|EPI_ISL_419666|2020-03-11
>hCoV-19/Belgium/ULG-3662/2020|EPI_ISL_417008|2020-03-07
>hCoV-19/Belgium/ULG-3665/2020|EPI_ISL_417009|2020-03-07
>hCoV-19/England/20136096504/2020|EPI_ISL_420648|2020-03-23
>hCoV-19/England/20136094704/2020|EPI_ISL_420643|2020-03-26
>hCoV-19/Austria/CeMM0001/2020|EPI_ISL_419654|2020-03-03
>hCoV-19/USA/WI-GMF00281/2020|EPI_ISL_419652|2020-03-25
>hCoV-19/England/SHEF-BFFD6/2020|EPI_ISL_418320|2020-03-25
>hCoV-19/USA/WI-GMF00466/2020|EPI_ISL_419651|2020-03-29
>hCoV-19/Austria/CeMM0005/2020|EPI_ISL_419658|2020-03-06
>hCoV-19/Austria/CeMM0003/2020|EPI_ISL_419656|2020-02-26
>hCoV-19/Austria/CeMM0002/2020|EPI_ISL_419655|2020-02-26
>hCoV-19/Austria/CeMM0006/2020|EPI_ISL_419659|2020-03-10
>hCoV-19/England/20136085404/2020|EPI_ISL_420636|2020-03-24
>hCoV-19/Iceland/193/2020|EPI_ISL_417820|2020-03-16
>hCoV-19/Iceland/201/2020|EPI_ISL_417824|2020-03-16
>hCoV-19/Iceland/203/2020|EPI_ISL_417825|2020-03-16
>hCoV-19/Iceland/196/2020|EPI_ISL_417822|2020-03-16
>hCoV-19/Iceland/198/2020|EPI_ISL_417823|2020-03-16
>hCoV-19/Iceland/19/2020|EPI_ISL_417817|2020-03-02
>hCoV-19/Iceland/186/2020|EPI_ISL_417815|2020-03-16
>hCoV-19/Iceland/168/2020|EPI_ISL_417810|2020-03-13
>hCoV-19/Iceland/178/2020|EPI_ISL_417813|2020-03-15
>hCoV-19/Iceland/181/2020|EPI_ISL_417814|2020-03-16
>hCoV-19/Iceland/176/2020|EPI_ISL_417812|2020-03-14
>hCoV-19/Iceland/159/2020|EPI_ISL_417806|2020-03-13
>hCoV-19/Iceland/157/2020|EPI_ISL_417804|2020-03-13
>hCoV-19/France/B2348/2020|EPI_ISL_416511|2020-03-07
>hCoV-19/France/B2349/2020|EPI_ISL_416512|2020-03-07
>hCoV-19/Iceland/23/2020|EPI_ISL_417840|2020-03-02
>hCoV-19/France/B2346/2020|EPI_ISL_416510|2020-03-06
>hCoV-19/Germany/NRW-01/2020|EPI_ISL_413488|2020-02-28
>hCoV-19/Australia/VIC09/2020|EPI_ISL_416515|2020-03-15
>hCoV-19/Iceland/40/2020|EPI_ISL_417846|2020-03-04
>hCoV-19/Italy/UniSR1/2020|EPI_ISL_413489|2020-03-03
>hCoV-19/Australia/VIC10/2020|EPI_ISL_416516|2020-03-16
>hCoV-19/Australia/VIC08/2020|EPI_ISL_416514|2020-03-15
>hCoV-19/France/B2343/2020|EPI_ISL_416508|2020-03-06
>hCoV-19/Iceland/224/2020|EPI_ISL_417839|2020-03-16
>hCoV-19/France/B2344/2020|EPI_ISL_416509|2020-03-06
>hCoV-19/France/B2337/2020|EPI_ISL_416506|2020-03-03
>hCoV-19/Iceland/222/2020|EPI_ISL_417837|2020-03-16
>hCoV-19/France/B2340/2020|EPI_ISL_416507|2020-03-05
>hCoV-19/Iceland/214/2020|EPI_ISL_417831|2020-03-16
>hCoV-19/France/IDF2284/2020|EPI_ISL_416501|2020-03-10
>hCoV-19/Iceland/216/2020|EPI_ISL_417832|2020-03-16
>hCoV-19/Iceland/212/2020|EPI_ISL_417830|2020-03-16
>hCoV-19/France/B2335/2020|EPI_ISL_416504|2020-03-02
>hCoV-19/France/B2336/2020|EPI_ISL_416505|2020-03-02
>hCoV-19/France/B2330/2020|EPI_ISL_416502|2020-02-26
>hCoV-19/Iceland/217/2020|EPI_ISL_417833|2020-03-16
>hCoV-19/France/B2334/2020|EPI_ISL_416503|2020-03-01
>hCoV-19/Iceland/218/2020|EPI_ISL_417834|2020-03-16
>hCoV-19/Iceland/21/2020|EPI_ISL_417828|2020-03-02
>hCoV-19/Iceland/72/2020|EPI_ISL_417860|2020-03-08
>hCoV-19/Iceland/73/2020|EPI_ISL_417861|2020-03-09
>hCoV-19/Iceland/77/2020|EPI_ISL_417862|2020-03-09
>hCoV-19/Iceland/78/2020|EPI_ISL_417863|2020-03-09
>hCoV-19/Iceland/83/2020|EPI_ISL_417868|2020-03-09
>hCoV-19/New Zealand/20VR0275/2020|EPI_ISL_416538|2020-03-15
>hCoV-19/Iceland/81/2020|EPI_ISL_417866|2020-03-09
>hCoV-19/Iceland/82/2020|EPI_ISL_417867|2020-03-09
>hCoV-19/New Zealand/01/2020|EPI_ISL_413490|2020-02-27
>hCoV-19/Iceland/52/2020|EPI_ISL_417850|2020-03-05
>hCoV-19/Iceland/59/2020|EPI_ISL_417853|2020-03-06
>hCoV-19/Saudi Arabia/SCDC-3324/2020|EPI_ISL_416522|2020-03-10
>hCoV-19/USA/WI-03/2020|EPI_ISL_416523|2020-03-14
>hCoV-19/Iceland/53/2020|EPI_ISL_417851|2020-03-05
>hCoV-19/Iceland/56/2020|EPI_ISL_417852|2020-03-06
>hCoV-19/Iceland/66/2020|EPI_ISL_417857|2020-03-07
>hCoV-19/Iceland/63/2020|EPI_ISL_417855|2020-03-07
>hCoV-19/Japan/SMU-0311S2/2020|EPI_ISL_416524|2020-03-11
>hCoV-19/Iceland/64/2020|EPI_ISL_417856|2020-03-07
>hCoV-19/Japan/SMU-0311S3/2020|EPI_ISL_416525|2020-03-11
>hCoV-19/Iceland/9/2020|EPI_ISL_417871|2020-03-11
>hCoV-19/Kuwait/KU09/2020|EPI_ISL_416541|2020-03-02
>hCoV-19/Iceland/90/2020|EPI_ISL_417872|2020-03-10
>hCoV-19/Iceland/96/2020|EPI_ISL_417875|2020-03-10
>hCoV-19/Iceland/97/2020|EPI_ISL_417876|2020-03-10
>hCoV-19/Iceland/91/2020|EPI_ISL_417873|2020-03-10
>hCoV-19/Kuwait/KU17/2020|EPI_ISL_416542|2020-03-02
>hCoV-19/Iceland/95/2020|EPI_ISL_417874|2020-03-10
>hCoV-19/Kuwait/KU18/2020|EPI_ISL_416543|2020-03-02
>hCoV-19/Slovakia/SK-BMC5/2020|EPI_ISL_417879|2020-03-06
>hCoV-19/Slovakia/SK-BMC1/2020|EPI_ISL_417877|2020-03-06
>hCoV-19/Slovakia/SK-BMC2/2020|EPI_ISL_417878|2020-03-07
>hCoV-19/New Zealand/20VR0276/2020|EPI_ISL_416539|2020-03-15
>hCoV-19/Wales/PHWC-25542/2020|EPI_ISL_421003|2020-03-23
>hCoV-19/Wales/PHWC-25551/2020|EPI_ISL_421004|2020-03-23
>hCoV-19/Wales/PHWC-25524/2020|EPI_ISL_421002|2020-03-23
>hCoV-19/Wales/PHWC-255E8/2020|EPI_ISL_421010|2020-03-23
>hCoV-19/Wales/PHWC-255F7/2020|EPI_ISL_421011|2020-03-24
>hCoV-19/Wales/PHWC-255D9/2020|EPI_ISL_421009|2020-03-23
>hCoV-19/Wales/PHWC-255AC/2020|EPI_ISL_421008|2020-03-23
>hCoV-19/Wales/PHWC-25560/2020|EPI_ISL_421005|2020-03-23
>hCoV-19/Wales/PHWC-2557F/2020|EPI_ISL_421006|2020-03-23
>hCoV-19/Iceland/153/2020|EPI_ISL_417802|2020-03-13
>hCoV-19/Iceland/156/2020|EPI_ISL_417803|2020-03-13
>hCoV-19/Iceland/15/2020|EPI_ISL_417800|2020-03-02
>hCoV-19/England/09c/2020|EPI_ISL_412116|2020-02-09
>hCoV-19/Iceland/151/2020|EPI_ISL_417801|2020-03-13
>hCoV-19/France/IDF0515-isl/2020|EPI_ISL_410984|2020-01-29
>hCoV-19/USA/NY-NYUMC54/2020|EPI_ISL_420309|2020-03-19
>hCoV-19/USA/NY-NYUMC53/2020|EPI_ISL_420308|2020-03-19
>hCoV-19/USA/NY-NYUMC52/2020|EPI_ISL_420307|2020-03-19
>hCoV-19/USA/NY-NYUMC51/2020|EPI_ISL_420302|2020-03-18
>hCoV-19/USA/NY-NYUMC50/2020|EPI_ISL_420301|2020-03-18
>hCoV-19/USA/AK-PHL03/2020|EPI_ISL_420304|2020-03-15
>hCoV-19/USA/NY-NYUMC49/2020|EPI_ISL_420300|2020-03-18
>hCoV-19/Japan/P5-3/2020|EPI_ISL_419311|2020-03-13
>hCoV-19/Japan/TY-WK-012/2020|EPI_ISL_408665|2020-01-29
>hCoV-19/Japan/TY-WK-521/2020|EPI_ISL_408667|2020-01-31
>hCoV-19/Japan/TY-WK-501/2020|EPI_ISL_408666|2020-01-31
>hCoV-19/Japan/KY-V-029/2020|EPI_ISL_408669|2020-01-29
>hCoV-19/Belgium/LY-030575/2020|EPI_ISL_420331|2020-03-05
>hCoV-19/Belgium/MCW-030574/2020|EPI_ISL_420330|2020-03-05
>hCoV-19/Portugal/PT0034/2020|EPI_ISL_418019|2020-03-15
>hCoV-19/Portugal/PT0032/2020|EPI_ISL_418017|2020-03-16
>hCoV-19/Taiwan/2/2020|EPI_ISL_406031|2020-01-23
>hCoV-19/Belgium/VGA-030672/2020|EPI_ISL_420328|2020-03-06
>hCoV-19/Belgium/BJ-030767/2020|EPI_ISL_420323|2020-03-07
>hCoV-19/Belgium/AKM-030670/2020|EPI_ISL_420326|2020-03-06
>hCoV-19/Belgium/DBOM-030566/2020|EPI_ISL_420322|2020-03-05
>hCoV-19/Belgium/WWM-030665/2020|EPI_ISL_420321|2020-03-06
>hCoV-19/Portugal/PT0019/2020|EPI_ISL_418004|2020-03-12
>hCoV-19/Portugal/PT0023/2020|EPI_ISL_418008|2020-03-13
>hCoV-19/Portugal/PT0024/2020|EPI_ISL_418009|2020-03-15
>hCoV-19/Norway/1953/2020|EPI_ISL_420313|2020-03-10
>hCoV-19/Norway/2114/2020|EPI_ISL_420312|2020-03-18
>hCoV-19/Belgium/LD-030597/2020|EPI_ISL_420353|2020-03-05
>hCoV-19/Belgium/DCS-030796/2020|EPI_ISL_420352|2020-03-07
>hCoV-19/Belgium/RR-030699/2020|EPI_ISL_420355|2020-03-06
>hCoV-19/Belgium/BS-030598/2020|EPI_ISL_420354|2020-03-05
>hCoV-19/Belgium/BDW-030694/2020|EPI_ISL_420350|2020-03-06
>hCoV-19/USA/ID-UW254/2020|EPI_ISL_418039|2020-03-13
>hCoV-19/Belgium/DD-030593/2020|EPI_ISL_420349|2020-03-05
>hCoV-19/Belgium/SB-030990/2020|EPI_ISL_420346|2020-03-09
>hCoV-19/Belgium/MC-030689/2020|EPI_ISL_420345|2020-03-06
>hCoV-19/Belgium/FM-030592/2020|EPI_ISL_420348|2020-03-05
>hCoV-19/Belgium/DA-030691/2020|EPI_ISL_420347|2020-03-06
>hCoV-19/Portugal/PT0037/2020|EPI_ISL_418022|2020-03-15
>hCoV-19/Portugal/PT0036/2020|EPI_ISL_418021|2020-03-16
>hCoV-19/Portugal/PT0035/2020|EPI_ISL_418020|2020-03-16
>hCoV-19/Belgium/RJL-030588/2020|EPI_ISL_420344|2020-03-05
>hCoV-19/Portugal/PT0040/2020|EPI_ISL_418025|2020-03-17
>hCoV-19/Portugal/PT0039/2020|EPI_ISL_418024|2020-03-17
>hCoV-19/Belgium/MJP-030684/2020|EPI_ISL_420340|2020-03-06
>hCoV-19/Portugal/PT0038/2020|EPI_ISL_418023|2020-03-17
>hCoV-19/Portugal/PT0042/2020|EPI_ISL_418027|2020-03-17
>hCoV-19/Belgium/AC-030982/2020|EPI_ISL_420338|2020-03-09
>hCoV-19/Belgium/CD-030679/2020|EPI_ISL_420335|2020-03-06
>hCoV-19/Belgium/GOF-030578/2020|EPI_ISL_420334|2020-03-05
>hCoV-19/Belgium/PAN-030681/2020|EPI_ISL_420337|2020-03-05
>hCoV-19/Belgium/VHV-0324118/2020|EPI_ISL_420375|2020-03-24
>hCoV-19/Belgium/DV-0324117/2020|EPI_ISL_420374|2020-03-24
>hCoV-19/Belgium/SEM-0324120/2020|EPI_ISL_420377|2020-03-24
>hCoV-19/Belgium/CF-0324119/2020|EPI_ISL_420376|2020-03-24
>hCoV-19/USA/WA-UW274/2020|EPI_ISL_418059|2020-03-13
>hCoV-19/Belgium/SC-0319113/2020|EPI_ISL_420370|2020-03-19
>hCoV-19/USA/MN60-MDH60/2020|EPI_ISL_419388|2020-03-14
>hCoV-19/Belgium/EBN-0323116/2020|EPI_ISL_420373|2020-03-23
>hCoV-19/Portugal/IGC00010/2020|EPI_ISL_419387|2020-03-18
>hCoV-19/Belgium/LPDC-0323115/2020|EPI_ISL_420372|2020-03-23
>hCoV-19/Belgium/JK-0305110/2020|EPI_ISL_420367|2020-03-05
>hCoV-19/Belgium/SR-0319112/2020|EPI_ISL_420369|2020-03-19
>hCoV-19/Belgium/HP-0319108/2020|EPI_ISL_420364|2020-03-19
>hCoV-19/Belgium/VNP-0320107/2020|EPI_ISL_420363|2020-03-20
>hCoV-19/Belgium/KKN-0319184/2020|EPI_ISL_420366|2020-03-19
>hCoV-19/Belgium/OT-0319109/2020|EPI_ISL_420365|2020-03-19
>hCoV-19/Belgium/VL-0318104/2020|EPI_ISL_420360|2020-03-18
>hCoV-19/Belgium/DA-0319106/2020|EPI_ISL_420362|2020-03-18
>hCoV-19/Belgium/JLJ-0320101/2020|EPI_ISL_420357|2020-03-20
>hCoV-19/Belgium/MJP-0306100/2020|EPI_ISL_420356|2020-03-06
>hCoV-19/Belgium/UM-0318103/2020|EPI_ISL_420359|2020-03-18
>hCoV-19/Belgium/VD-0318102/2020|EPI_ISL_420358|2020-03-18
>hCoV-19/Iceland/116/2020|EPI_ISL_417541|2020-03-17
>hCoV-19/Iceland/117/2020|EPI_ISL_417542|2020-03-17
>hCoV-19/Iceland/115/2020|EPI_ISL_417540|2020-03-17
>hCoV-19/Iceland/119/2020|EPI_ISL_417544|2020-03-17
>hCoV-19/Iceland/170/2020|EPI_ISL_417548|2020-03-17
>hCoV-19/Luxembourg/LNS2128808/2020|EPI_ISL_417530|2020-03-18
>hCoV-19/Luxembourg/LNS2013896/2020|EPI_ISL_417531|2020-03-18
>hCoV-19/Spain/VH198152683/2020|EPI_ISL_418861|2020-03-24
>hCoV-19/Spain/VH000001133/2020|EPI_ISL_418860|2020-03-15
>hCoV-19/Luxembourg/LNS0158952/2020|EPI_ISL_417534|2020-03-18
>hCoV-19/Iceland/1/2020|EPI_ISL_417535|2020-03-13
>hCoV-19/Luxembourg/LNS8489624/2020|EPI_ISL_417532|2020-03-18
>hCoV-19/USA/VA-DCLS-0001/2020|EPI_ISL_418864|2020-03-17
>hCoV-19/Luxembourg/LNS6282845/2020|EPI_ISL_417533|2020-03-18
>hCoV-19/Belgium/VS-030542/2020|EPI_ISL_418863|2020-03-05
>hCoV-19/Iceland/104/2020|EPI_ISL_417538|2020-03-17
>hCoV-19/Iceland/11/2020|EPI_ISL_417539|2020-03-16
>hCoV-19/Iceland/100/2020|EPI_ISL_417537|2020-03-16
>hCoV-19/Luxembourg/LNS5731562/2020|EPI_ISL_417529|2020-03-18
>hCoV-19/Zhejiang/WZ-01/2020|EPI_ISL_404227|2020-01-16
>hCoV-19/Iceland/232/2020|EPI_ISL_417560|2020-03-17
>hCoV-19/Iceland/235/2020|EPI_ISL_417563|2020-03-16
>hCoV-19/Iceland/236/2020|EPI_ISL_417564|2020-03-17
>hCoV-19/Iceland/233/2020|EPI_ISL_417561|2020-03-17
>hCoV-19/Iceland/239/2020|EPI_ISL_417567|2020-03-17
>hCoV-19/Iceland/240/2020|EPI_ISL_417568|2020-03-17
>hCoV-19/Iceland/237/2020|EPI_ISL_417565|2020-03-17
>hCoV-19/Iceland/238/2020|EPI_ISL_417566|2020-03-17
>hCoV-19/Iceland/2/2020|EPI_ISL_417552|2020-03-16
>hCoV-19/Iceland/220/2020|EPI_ISL_417553|2020-03-16
>hCoV-19/Iceland/184/2020|EPI_ISL_417550|2020-03-16
>hCoV-19/Iceland/187/2020|EPI_ISL_417551|2020-03-16
>hCoV-19/Iceland/228/2020|EPI_ISL_417556|2020-03-17
>hCoV-19/Iceland/227/2020|EPI_ISL_417555|2020-03-17
>hCoV-19/Iceland/230/2020|EPI_ISL_417558|2020-03-17
>hCoV-19/Iceland/253/2020|EPI_ISL_417581|2020-03-17
>hCoV-19/Iceland/254/2020|EPI_ISL_417582|2020-03-17
>hCoV-19/Iceland/257/2020|EPI_ISL_417585|2020-03-17
>hCoV-19/Iceland/256/2020|EPI_ISL_417584|2020-03-17
>hCoV-19/Iceland/261/2020|EPI_ISL_417589|2020-03-17
>hCoV-19/Iceland/259/2020|EPI_ISL_417587|2020-03-17
>hCoV-19/Iceland/243/2020|EPI_ISL_417571|2020-03-17
>hCoV-19/Iceland/246/2020|EPI_ISL_417574|2020-03-17
>hCoV-19/Iceland/247/2020|EPI_ISL_417575|2020-03-17
>hCoV-19/Iceland/244/2020|EPI_ISL_417572|2020-03-17
>hCoV-19/Iceland/248/2020|EPI_ISL_417576|2020-03-17
>hCoV-19/Iceland/249/2020|EPI_ISL_417577|2020-03-17
>hCoV-19/Japan/P4-6/2020|EPI_ISL_419306|2020-03-20
>hCoV-19/Japan/P4-8/2020|EPI_ISL_419308|2020-03-19
>hCoV-19/Japan/P4-7/2020|EPI_ISL_419307|2020-03-20
>hCoV-19/Iceland/264/2020|EPI_ISL_417592|2020-03-17
>hCoV-19/Iceland/262/2020|EPI_ISL_417590|2020-03-18
>hCoV-19/Iceland/263/2020|EPI_ISL_417591|2020-03-17
>hCoV-19/Iceland/269/2020|EPI_ISL_417597|2020-03-17
>hCoV-19/Iceland/267/2020|EPI_ISL_417595|2020-03-17
>hCoV-19/Iceland/270/2020|EPI_ISL_417598|2020-03-17
>hCoV-19/Netherlands/NoordBrabant_5/2020|EPI_ISL_414430|2020-03-05
>hCoV-19/Netherlands/Utrecht_1/2020|EPI_ISL_414435|2020-03-03
>hCoV-19/Netherlands/Overijssel_1/2020|EPI_ISL_414434|2020-03-03
>hCoV-19/Netherlands/Utrecht_3/2020|EPI_ISL_414437|2020-03-03
>hCoV-19/Netherlands/Utrecht_2/2020|EPI_ISL_414436|2020-03-03
>hCoV-19/Netherlands/NoordBrabant_1/2020|EPI_ISL_414428|2020-03-02
>hCoV-19/Netherlands/Limburg_4/2020|EPI_ISL_414426|2020-03-03
>hCoV-19/Netherlands/Limburg_3/2020|EPI_ISL_414425|2020-03-03
>hCoV-19/Netherlands/NoordBrabant_6/2020|EPI_ISL_414451|2020-03-06
>hCoV-19/Canada/NB_6/2020|EPI_ISL_418811|2020-03-12
>hCoV-19/Netherlands/NoordBrabant_14/2020|EPI_ISL_414454|2020-03-05
>hCoV-19/Netherlands/NoordBrabant_17/2020|EPI_ISL_414457|2020-03-06
>hCoV-19/Hong Kong/HKPU36-0702/2020|EPI_ISL_418815|2020-02-09
>hCoV-19/Netherlands/NoordBrabant_16/2020|EPI_ISL_414456|2020-03-04
>hCoV-19/Canada/NS_13/2020|EPI_ISL_418814|2020-03-13
>hCoV-19/Canada/MB_10/2020|EPI_ISL_418813|2020-03-13
>hCoV-19/Canada/MB_8/2020|EPI_ISL_418812|2020-03-12
>hCoV-19/Belgium/VPE-030650/2020|EPI_ISL_418805|2020-03-06
>hCoV-19/Japan/UT-NCGM02/2020|EPI_ISL_418809|2020-02-01
>hCoV-19/Netherlands/Utrecht_10/2020|EPI_ISL_414442|2020-03-03
>hCoV-19/Belgium/Human/CS-031052/2020|EPI_ISL_418800|2020-03-10
>hCoV-19/Netherlands/Utrecht_8/2020|EPI_ISL_414441|2020-03-03
>hCoV-19/Australia/QLDID926/2020|EPI_ISL_418804|2020-03-18
>hCoV-19/Netherlands/Limburg_5/2020|EPI_ISL_414448|2020-03-04
>hCoV-19/Netherlands/ZuidHolland_13/2020|EPI_ISL_414470|2020-03-06
>hCoV-19/USA/MN57-MDH57/2020|EPI_ISL_417501|2020-03-14
>hCoV-19/Canada/BC_5306970/2020|EPI_ISL_418833|2020-03-11
>hCoV-19/USA/MN58-MDH58/2020|EPI_ISL_417502|2020-03-14
>hCoV-19/Canada/BC_5282984/2020|EPI_ISL_418832|2020-03-11
>hCoV-19/Czech Republic/951/2020|EPI_ISL_414477|2020-03-01
>hCoV-19/Canada/BC_5275718/2020|EPI_ISL_418831|2020-03-11
>hCoV-19/USA/MN56-MDH56/2020|EPI_ISL_417500|2020-03-14
>hCoV-19/USA/NY1-PV08001/2020|EPI_ISL_414476|2020-02-29
>hCoV-19/Canada/BC_4799711/2020|EPI_ISL_418830|2020-03-09
>hCoV-19/USA/WI-11/2020|EPI_ISL_417505|2020-03-15
>hCoV-19/Canada/BC_6004567/2020|EPI_ISL_418836|2020-03-10
>hCoV-19/USA/MN59-MDH59/2020|EPI_ISL_417503|2020-03-14
>hCoV-19/Canada/BC_5979789/2020|EPI_ISL_418835|2020-03-11
>hCoV-19/USA/WI-15/2020|EPI_ISL_417504|2020-03-16
>hCoV-19/Canada/BC_5522039/2020|EPI_ISL_418834|2020-03-11
>hCoV-19/Canada/BC_4540462/2020|EPI_ISL_418829|2020-03-10
>hCoV-19/Netherlands/Overijssel_2/2020|EPI_ISL_414460|2020-03-03
>hCoV-19/Netherlands/Utrecht_6/2020|EPI_ISL_414461|2020-03-04
>hCoV-19/Netherlands/Utrecht_14/2020|EPI_ISL_414464|2020-03-04
>hCoV-19/Canada/BC_3972884/2020|EPI_ISL_418822|2020-03-10
>hCoV-19/Canada/BC_3842755/2020|EPI_ISL_418820|2020-03-09
>hCoV-19/Netherlands/ZuidHolland_8/2020|EPI_ISL_414468|2020-03-06
>hCoV-19/Canada/BC_4122951/2020|EPI_ISL_418826|2020-03-10
>hCoV-19/Canada/BC_4078583/2020|EPI_ISL_418824|2020-03-03
>hCoV-19/Netherlands/ZuidHolland_11/2020|EPI_ISL_414469|2020-03-04
>hCoV-19/Canada/BC_3989992/2020|EPI_ISL_418823|2020-03-09
>hCoV-19/Canada/BC_1318414/2020|EPI_ISL_418818|2020-03-06
>hCoV-19/Canada/BC_0554880/2020|EPI_ISL_418817|2020-03-13
>hCoV-19/Canada/BC_0443574/2020|EPI_ISL_418816|2020-03-11
>hCoV-19/Taiwan/CGMH-CGU-07/2020|EPI_ISL_417520|2020-03-09
>hCoV-19/Germany/NRW-02-1/2020|EPI_ISL_414497|2020-02-25
>hCoV-19/Canada/BC_8897642/2020|EPI_ISL_418855|2020-03-11
>hCoV-19/Taiwan/CGMH-CGU-11/2020|EPI_ISL_417524|2020-03-14
>hCoV-19/Canada/BC_8896915/2020|EPI_ISL_418854|2020-03-11
>hCoV-19/Germany/NRW-04/2020|EPI_ISL_414499|2020-02-26
>hCoV-19/Taiwan/CGMH-CGU-08/2020|EPI_ISL_417521|2020-03-10
>hCoV-19/Luxembourg/LNS2848109/2020|EPI_ISL_417527|2020-03-18
>hCoV-19/Luxembourg/LNS3694003/2020|EPI_ISL_417528|2020-03-18
>hCoV-19/Canada/BC_9446031/2020|EPI_ISL_418858|2020-03-13
>hCoV-19/Taiwan/CGMH-CGU-12/2020|EPI_ISL_417525|2020-03-14
>hCoV-19/Canada/BC_9345715/2020|EPI_ISL_418857|2020-03-13
>hCoV-19/Luxembourg/LNS9371718/2020|EPI_ISL_417526|2020-03-18
>hCoV-19/Canada/BC_9345042/2020|EPI_ISL_418856|2020-03-13
>hCoV-19/Canada/BC_6502001/2020|EPI_ISL_418840|2020-03-12
>hCoV-19/USA/WI-14/2020|EPI_ISL_417513|2020-03-16
>hCoV-19/Canada/BC_6981299/2020|EPI_ISL_418841|2020-03-11
>hCoV-19/USA/WI-13/2020|EPI_ISL_417516|2020-03-15
>hCoV-19/USA/WI-17/2020|EPI_ISL_417517|2020-03-13
>hCoV-19/Canada/BC_8150537/2020|EPI_ISL_418847|2020-03-12
>hCoV-19/USA/WI-22/2020|EPI_ISL_417514|2020-03-13
>hCoV-19/USA/WI-18/2020|EPI_ISL_417515|2020-03-17
>hCoV-19/Canada/BC_7515663/2020|EPI_ISL_418845|2020-03-11
>hCoV-19/Canada/BC_6489864/2020|EPI_ISL_418839|2020-03-10
>hCoV-19/USA/WI-21/2020|EPI_ISL_417508|2020-03-16
>hCoV-19/Canada/BC_6404889/2020|EPI_ISL_418838|2020-03-12
>hCoV-19/England/SHEF-C00B1/2020|EPI_ISL_420276|2020-03-21
>hCoV-19/England/SHEF-C0646/2020|EPI_ISL_420278|2020-03-21
>hCoV-19/England/SHEF-C0066/2020|EPI_ISL_420277|2020-03-21
>hCoV-19/England/SHEF-C00EE/2020|EPI_ISL_420274|2020-03-22
>hCoV-19/England/SHEF-C0707/2020|EPI_ISL_420270|2020-03-22
>hCoV-19/England/SHEF-C04F1/2020|EPI_ISL_420269|2020-03-23
>hCoV-19/England/SHEF-C0093/2020|EPI_ISL_420268|2020-03-23
>hCoV-19/England/SHEF-C078F/2020|EPI_ISL_420265|2020-03-23
>hCoV-19/England/SHEF-C00DF/2020|EPI_ISL_420267|2020-03-23
>hCoV-19/England/SHEF-C0181/2020|EPI_ISL_420260|2020-03-24
>hCoV-19/England/SHEF-C0752/2020|EPI_ISL_420262|2020-03-24
>hCoV-19/England/SHEF-C0172/2020|EPI_ISL_420259|2020-03-24
>hCoV-19/USA/NY-NYUMC47/2020|EPI_ISL_420298|2020-03-19
>hCoV-19/USA/NY-NYUMC46/2020|EPI_ISL_420297|2020-03-18
>hCoV-19/USA/NY-NYUMC48/2020|EPI_ISL_420299|2020-03-18
>hCoV-19/USA/NY-NYUMC45/2020|EPI_ISL_420296|2020-03-18
>hCoV-19/England/SHEF-C0655/2020|EPI_ISL_420292|2020-03-12
>hCoV-19/Switzerland/SZ1417/2020|EPI_ISL_415702|2020-03-02
>hCoV-19/Switzerland/BS0914/2020|EPI_ISL_415701|2020-03-02
>hCoV-19/Switzerland/AG0361/2020|EPI_ISL_413999|2020-02-27
>hCoV-19/England/SHEF-C0619/2020|EPI_ISL_420289|2020-03-17
>hCoV-19/England/SHEF-C05C1/2020|EPI_ISL_420282|2020-03-21
>hCoV-19/England/SHEF-C060A/2020|EPI_ISL_420285|2020-03-20
>hCoV-19/Japan/P3-1/2020|EPI_ISL_419299|2020-03-09
>hCoV-19/Switzerland/TI9486/2020|EPI_ISL_413996|2020-02-24
>hCoV-19/Switzerland/GE3895/2020|EPI_ISL_413997|2020-02-26
>hCoV-19/England/SHEF-C05A3/2020|EPI_ISL_420279|2020-03-21
>hCoV-19/Hangzhou/ZJU-05/2020|EPI_ISL_415711|2020-01-22
>hCoV-19/Russia/StPetersburg-3524/2020|EPI_ISL_415710|2020-03-15
>hCoV-19/Switzerland/TI2045/2020|EPI_ISL_415703|2020-03-01
>hCoV-19/Switzerland/GE06207/2020|EPI_ISL_415706|2020-03-06
>hCoV-19/Switzerland/GE4984/2020|EPI_ISL_415708|2020-03-07
>hCoV-19/Hangzhou/ZJU-01/2020|EPI_ISL_415709|2020-01-25
>hCoV-19/Taiwan/CGMH-CGU-04/2020|EPI_ISL_415742|2020-02-27
>hCoV-19/Australia/QLD09/2020|EPI_ISL_414414|2020-02-29
>hCoV-19/Wales/PHWC-23D6A/2020|EPI_ISL_418110|2020-03-13
>hCoV-19/Wales/PHWC-246B9/2020|EPI_ISL_419440|2020-03-17
>hCoV-19/Belgium/CJM-0323175/2020|EPI_ISL_420432|2020-03-23
>hCoV-19/Belgium/AGR-0324174/2020|EPI_ISL_420431|2020-03-24
>hCoV-19/Wales/PHWC-23E2B/2020|EPI_ISL_418117|2020-03-14
>hCoV-19/Belgium/VM-0325171/2020|EPI_ISL_420428|2020-03-25
>hCoV-19/Belgium/PJM-0325166/2020|EPI_ISL_420423|2020-03-25
>hCoV-19/Belgium/JJC-0325165/2020|EPI_ISL_420422|2020-03-25
>hCoV-19/Belgium/RC-0324168/2020|EPI_ISL_420425|2020-03-24
>hCoV-19/Belgium/VLG-0325162/2020|EPI_ISL_420419|2020-03-25
>hCoV-19/Belgium/FMC-0323159/2020|EPI_ISL_420416|2020-03-23
>hCoV-19/Belgium/DCS-0325158/2020|EPI_ISL_420415|2020-03-25
>hCoV-19/Belgium/BCM-0324160/2020|EPI_ISL_420417|2020-03-24
>hCoV-19/Belgium/DRV-0325157/2020|EPI_ISL_420414|2020-03-25
>hCoV-19/Belgium/RDC-030961/2020|EPI_ISL_420452|2020-03-09
>hCoV-19/Belgium/HC-030760/2020|EPI_ISL_420451|2020-03-07
>hCoV-19/Belgium/VJP-030463/2020|EPI_ISL_420454|2020-03-04
>hCoV-19/Belgium/VF-030562/2020|EPI_ISL_420453|2020-03-05
>hCoV-19/Wales/PHWC-23FFB/2020|EPI_ISL_418136|2020-03-15
>hCoV-19/Belgium/KN-030756/2020|EPI_ISL_420450|2020-03-07
>hCoV-19/Wales/PHWC-24024/2020|EPI_ISL_418139|2020-03-16
>hCoV-19/Wales/PHWC-24006/2020|EPI_ISL_418137|2020-03-15
>hCoV-19/Belgium/VHC-030655/2020|EPI_ISL_420449|2020-03-06
>hCoV-19/Belgium/FAE-030948/2020|EPI_ISL_420445|2020-03-09
>hCoV-19/Belgium/DJ-030452/2020|EPI_ISL_420447|2020-03-04
>hCoV-19/Belgium/DAL-030650/2020|EPI_ISL_420446|2020-03-06
>hCoV-19/Belgium/RA-030664/2020|EPI_ISL_420441|2020-03-06
>hCoV-19/Belgium/BS-0325183/2020|EPI_ISL_420440|2020-03-25
>hCoV-19/Belgium/RA-030445/2020|EPI_ISL_420443|2020-03-04
>hCoV-19/Belgium/BGM-030444/2020|EPI_ISL_420442|2020-03-04
>hCoV-19/Belgium/BJ-0325181/2020|EPI_ISL_420438|2020-03-25
>hCoV-19/Belgium/DMM-0325180/2020|EPI_ISL_420437|2020-03-25
>hCoV-19/Belgium/RHA-0324177/2020|EPI_ISL_420434|2020-03-24
>hCoV-19/Belgium/DNS-0324176/2020|EPI_ISL_420433|2020-03-24
>hCoV-19/Wales/PHWC-2419A/2020|EPI_ISL_418151|2020-03-16
>hCoV-19/Wales/PHWC-2423D/2020|EPI_ISL_418156|2020-03-16
>hCoV-19/Wales/PHWC-2422E/2020|EPI_ISL_418155|2020-03-16
>hCoV-19/Wales/PHWC-24288/2020|EPI_ISL_418159|2020-03-16
>hCoV-19/Wales/PHWC-240D9/2020|EPI_ISL_418143|2020-03-14
>hCoV-19/England/20120033002/2020|EPI_ISL_420464|2020-03-12
>hCoV-19/Wales/PHWC-24121/2020|EPI_ISL_418147|2020-03-14
>hCoV-19/Wales/PHWC-240F7/2020|EPI_ISL_418145|2020-03-14
>hCoV-19/Wales/PHWC-240E8/2020|EPI_ISL_418144|2020-03-14
>hCoV-19/Wales/PHWC-2415E/2020|EPI_ISL_418149|2020-03-16
>hCoV-19/South Korea/KCDC07/2020|EPI_ISL_412871|2020-01-31
>hCoV-19/South Korea/KCDC12/2020|EPI_ISL_412872|2020-02-01
>hCoV-19/South Korea/KCDC24/2020|EPI_ISL_412873|2020-02-06
>hCoV-19/South Korea/KCDC05/2020|EPI_ISL_412869|2020-01-30
>hCoV-19/England/20129040102/2020|EPI_ISL_420488|2020-03-20
>hCoV-19/Wales/PHWC-24BC9/2020|EPI_ISL_419496|2020-03-20
>hCoV-19/Wales/PHWC-242C4/2020|EPI_ISL_418163|2020-03-16
>hCoV-19/England/20128046202/2020|EPI_ISL_420478|2020-03-19
>hCoV-19/England/20128035202/2020|EPI_ISL_420477|2020-03-18
>hCoV-19/England/20128046302/2020|EPI_ISL_420479|2020-03-19
>hCoV-19/Hangzhou/ZJU-010/2020|EPI_ISL_418990|2020-02-03
>hCoV-19/Iceland/333/2020|EPI_ISL_417662|2020-03-14
>hCoV-19/Shanghai/SH0022/2020|EPI_ISL_416331|2020-01-30
>hCoV-19/Singapore/3Clin/2020|EPI_ISL_418994|2020-01-29
>hCoV-19/Iceland/334/2020|EPI_ISL_417663|2020-03-14
>hCoV-19/Singapore/20/2020|EPI_ISL_418993|2020-01-29
>hCoV-19/Iceland/331/2020|EPI_ISL_417660|2020-03-14
>hCoV-19/Singapore/17/2020|EPI_ISL_418992|2020-02-10
>hCoV-19/Shanghai/SH0021/2020|EPI_ISL_416330|2020-02-02
>hCoV-19/Hangzhou/ZJU-011/2020|EPI_ISL_418991|2020-02-04
>hCoV-19/Shanghai/SH0026/2020|EPI_ISL_416335|2020-02-02
>hCoV-19/Iceland/338/2020|EPI_ISL_417667|2020-03-15
>hCoV-19/Shanghai/SH0027/2020|EPI_ISL_416336|2020-02-01
>hCoV-19/Iceland/335/2020|EPI_ISL_417664|2020-03-13
>hCoV-19/Shanghai/SH0024/2020|EPI_ISL_416333|2020-01-30
>hCoV-19/Iceland/336/2020|EPI_ISL_417665|2020-03-14
>hCoV-19/Shanghai/SH0025/2020|EPI_ISL_416334|2020-02-06
>hCoV-19/Shanghai/SH0030/2020|EPI_ISL_416339|2020-02-03
>hCoV-19/Iceland/339/2020|EPI_ISL_417668|2020-03-15
>hCoV-19/Shanghai/SH0028/2020|EPI_ISL_416337|2020-02-04
>hCoV-19/Shanghai/SH0029/2020|EPI_ISL_416338|2020-02-01
>hCoV-19/Shanghai/SH0007/2020|EPI_ISL_416320|2020-01-28
>hCoV-19/Iceland/322/2020|EPI_ISL_417651|2020-03-18
>hCoV-19/Belgium/DWAEE-030954/2020|EPI_ISL_418983|2020-03-09
>hCoV-19/Shanghai/SH0008/2020|EPI_ISL_416321|2020-01-28
>hCoV-19/Iceland/323/2020|EPI_ISL_417652|2020-03-18
>hCoV-19/Belgium/HAA-030953/2020|EPI_ISL_418982|2020-03-09
>hCoV-19/Belgium/VRAR-030643/2020|EPI_ISL_418981|2020-03-06
>hCoV-19/Iceland/321/2020|EPI_ISL_417650|2020-03-18
>hCoV-19/USA/NY-NYUMC34/2020|EPI_ISL_418980|2020-03-17
>hCoV-19/Iceland/326/2020|EPI_ISL_417655|2020-03-14
>hCoV-19/Shanghai/SH0011/2020|EPI_ISL_416324|2020-01-29
>hCoV-19/Belgium/CG-030158/2020|EPI_ISL_418987|2020-03-01
>hCoV-19/Shanghai/SH0012/2020|EPI_ISL_416325|2020-02-02
>hCoV-19/Belgium/RS-030257/2020|EPI_ISL_418986|2020-03-02
>hCoV-19/Shanghai/SH0009/2020|EPI_ISL_416322|2020-01-29
>hCoV-19/Iceland/324/2020|EPI_ISL_417653|2020-03-18
>hCoV-19/Belgium/LT-030956/2020|EPI_ISL_418985|2020-03-09
>hCoV-19/Shanghai/SH0010/2020|EPI_ISL_416323|2020-01-29
>hCoV-19/Belgium/BG-030955/2020|EPI_ISL_418984|2020-03-09
>hCoV-19/Iceland/330/2020|EPI_ISL_417659|2020-03-14
>hCoV-19/Shanghai/SH0020/2020|EPI_ISL_416329|2020-02-01
>hCoV-19/Belgium/RT-030460/2020|EPI_ISL_418989|2020-03-04
>hCoV-19/Belgium/JRH-030459/2020|EPI_ISL_418988|2020-03-04
>hCoV-19/Shanghai/SH0005/2020|EPI_ISL_416319|2020-01-28
>hCoV-19/Iceland/177/2020|EPI_ISL_417680|2020-03-15
>hCoV-19/Shanghai/SH0041/2020|EPI_ISL_416350|2020-01-29
>hCoV-19/Iceland/37/2020|EPI_ISL_417681|2020-03-04
>hCoV-19/Iceland/54/2020|EPI_ISL_417684|2020-03-06
>hCoV-19/Shanghai/SH0044/2020|EPI_ISL_416353|2020-02-04
>hCoV-19/Shanghai/SH0045/2020|EPI_ISL_416354|2020-02-04
>hCoV-19/Iceland/101/2020|EPI_ISL_417682|2020-03-10
>hCoV-19/Iceland/47/2020|EPI_ISL_417683|2020-03-05
>hCoV-19/Iceland/12/2020|EPI_ISL_417688|2020-03-01
>hCoV-19/Shanghai/SH0050/2020|EPI_ISL_416358|2020-02-05
>hCoV-19/Shanghai/SH0047/2020|EPI_ISL_416355|2020-02-04
>hCoV-19/Shanghai/SH0051/2020|EPI_ISL_416359|2020-02-06
>hCoV-19/Iceland/341/2020|EPI_ISL_417670|2020-03-15
>hCoV-19/Shanghai/SH0033/2020|EPI_ISL_416342|2020-02-04
>hCoV-19/Shanghai/SH0031/2020|EPI_ISL_416340|2020-02-02
>hCoV-19/Iceland/38/2020|EPI_ISL_417672|2020-03-16
>hCoV-19/Iceland/39/2020|EPI_ISL_417677|2020-03-04
>hCoV-19/Iceland/98/2020|EPI_ISL_417676|2020-03-16
>hCoV-19/Shanghai/SH0039/2020|EPI_ISL_416348|2020-02-06
>hCoV-19/Iceland/79/2020|EPI_ISL_417679|2020-03-09
>hCoV-19/Shanghai/SH0040/2020|EPI_ISL_416349|2020-01-30
>hCoV-19/Shanghai/SH0069/2020|EPI_ISL_416372|2020-02-01
>hCoV-19/Wales/PHW04/2020|EPI_ISL_415041|2020-03-07
>hCoV-19/Shanghai/SH0067/2020|EPI_ISL_416370|2020-02-01
>hCoV-19/Shanghai/SH0070/2020|EPI_ISL_416373|2020-02-07
>hCoV-19/Shanghai/SH0076/2020|EPI_ISL_416379|2020-02-01
>hCoV-19/Shanghai/SH0075/2020|EPI_ISL_416378|2020-01-30
>hCoV-19/Wales/PHWC-243D0/2020|EPI_ISL_419406|2020-03-17
>hCoV-19/Iceland/111/2020|EPI_ISL_417691|2020-03-11
>hCoV-19/Shanghai/SH0053/2020|EPI_ISL_416361|2020-02-01
>hCoV-19/Iceland/125/2020|EPI_ISL_417690|2020-03-11
>hCoV-19/Shanghai/SH0056/2020|EPI_ISL_416364|2020-02-08
>hCoV-19/Iceland/20/2020|EPI_ISL_417695|2020-03-02
>hCoV-19/Shanghai/SH0058/2020|EPI_ISL_416365|2020-01-30
>hCoV-19/Iceland/135/2020|EPI_ISL_417696|2020-03-12
>hCoV-19/Shanghai/SH0054/2020|EPI_ISL_416362|2020-02-02
>hCoV-19/Iceland/25/2020|EPI_ISL_417693|2020-03-02
>hCoV-19/Iceland/3/2020|EPI_ISL_417694|2020-03-13
>hCoV-19/Shanghai/SH0065/2020|EPI_ISL_416368|2020-02-05
>hCoV-19/Shanghai/SH0066/2020|EPI_ISL_416369|2020-02-05
>hCoV-19/Shanghai/SH0059/2020|EPI_ISL_416366|2020-01-30
>hCoV-19/Shanghai/SH0060/2020|EPI_ISL_416367|2020-02-01
>hCoV-19/Iceland/103/2020|EPI_ISL_417698|2020-03-10
>hCoV-19/Shanghai/SH0107/2020|EPI_ISL_416397|2020-02-02
>hCoV-19/Shanghai/SH0109/2020|EPI_ISL_416398|2020-02-02
>hCoV-19/Shanghai/SH0110/2020|EPI_ISL_416399|2020-02-13
>hCoV-19/Belgium/HCM-0324151/2020|EPI_ISL_420408|2020-03-24
>hCoV-19/Belgium/CK-0324150/2020|EPI_ISL_420407|2020-03-24
>hCoV-19/Belgium/PM-0324144/2020|EPI_ISL_420401|2020-03-24
>hCoV-19/Shanghai/SH0094/2020|EPI_ISL_416390|2020-01-31
>hCoV-19/Belgium/VT-0325143/2020|EPI_ISL_420400|2020-03-25
>hCoV-19/Belgium/DVG-0325146/2020|EPI_ISL_420403|2020-03-25
>hCoV-19/Shanghai/SH0080/2020|EPI_ISL_416382|2020-02-08
>hCoV-19/Wales/PHWC-24455/2020|EPI_ISL_419412|2020-03-17
>hCoV-19/Shanghai/SH0088/2020|EPI_ISL_416387|2020-02-01
>hCoV-19/Shanghai/SH0083/2020|EPI_ISL_416384|2020-02-04
>hCoV-19/Shanghai/SH0093/2020|EPI_ISL_416389|2020-01-21
>hCoV-19/Netherlands/ZuidHolland_2/2020|EPI_ISL_414556|2020-03-06
>hCoV-19/Netherlands/Utrecht_16/2020|EPI_ISL_414555|2020-03-08
>hCoV-19/Netherlands/ZuidHolland_16/2020|EPI_ISL_414558|2020-03-06
>hCoV-19/Netherlands/ZuidHolland_15/2020|EPI_ISL_414557|2020-03-08
>hCoV-19/Netherlands/NoordHolland_2/2020|EPI_ISL_414549|2020-03-03
>hCoV-19/Netherlands/NoordBrabant_39/2020|EPI_ISL_414548|2020-03-04
>hCoV-19/Australia/NSW06/2020|EPI_ISL_413213|2020-02-29
>hCoV-19/Australia/NSW07/2020|EPI_ISL_413214|2020-02-29
>hCoV-19/Hong Kong/VM20002849/2020|EPI_ISL_414571|2020-02-22
>hCoV-19/Iceland/273/2020|EPI_ISL_417601|2020-03-17
>hCoV-19/Chile/Talca-2/2020|EPI_ISL_414578|2020-03-04
>hCoV-19/Chile/Talca-1/2020|EPI_ISL_414577|2020-03-02
>hCoV-19/Chile/Santiago-1/2020|EPI_ISL_414579|2020-03-03
>hCoV-19/Iceland/275/2020|EPI_ISL_417603|2020-03-17
>hCoV-19/Netherlands/ZuidHolland_18/2020|EPI_ISL_414560|2020-03-03
>hCoV-19/Netherlands/ZuidHolland_20/2020|EPI_ISL_414562|2020-03-03
>hCoV-19/Hong Kong/VM20002582/2020|EPI_ISL_414569|2020-02-12
>hCoV-19/Netherlands/ZuidHolland_17/2020|EPI_ISL_414559|2020-03-07
>hCoV-19/USA/WA-UW23/2020|EPI_ISL_414592|2020-03-06
>hCoV-19/USA/WA-UW22/2020|EPI_ISL_414591|2020-03-06
>hCoV-19/USA/WA-UW24/2020|EPI_ISL_414593|2020-03-05
>hCoV-19/Iceland/293/2020|EPI_ISL_417622|2020-03-18
>hCoV-19/USA/WA-UW26/2020|EPI_ISL_414595|2020-03-05
>hCoV-19/Iceland/294/2020|EPI_ISL_417623|2020-03-18
>hCoV-19/Iceland/291/2020|EPI_ISL_417620|2020-03-18
>hCoV-19/USA/WA-UW28/2020|EPI_ISL_414597|2020-03-04
>hCoV-19/Iceland/292/2020|EPI_ISL_417621|2020-03-18
>hCoV-19/USA/VA-DCLS-0004/2020|EPI_ISL_418958|2020-03-17
>hCoV-19/USA/VA-DCLS-0003/2020|EPI_ISL_418957|2020-03-17
>hCoV-19/USA/VA-DCLS-0002/2020|EPI_ISL_418956|2020-03-17
>hCoV-19/Iceland/296/2020|EPI_ISL_417625|2020-03-18
>hCoV-19/Iceland/290/2020|EPI_ISL_417619|2020-03-18
>hCoV-19/Iceland/29/2020|EPI_ISL_417618|2020-03-16
>hCoV-19/Singapore/1/2020|EPI_ISL_406973|2020-01-23
>hCoV-19/Chile/Santiago-2/2020|EPI_ISL_414580|2020-03-05
>hCoV-19/Iceland/283/2020|EPI_ISL_417611|2020-03-17
>hCoV-19/Ireland/Limerick-19935/2020|EPI_ISL_414587|2020-03-03
>hCoV-19/Ireland/Limerick-19934/2020|EPI_ISL_414586|2020-03-03
>hCoV-19/Iceland/282/2020|EPI_ISL_417610|2020-03-17
>hCoV-19/Iceland/287/2020|EPI_ISL_417615|2020-03-18
>hCoV-19/Iceland/288/2020|EPI_ISL_417616|2020-03-18
>hCoV-19/Iceland/285/2020|EPI_ISL_417613|2020-03-17
>hCoV-19/Iceland/286/2020|EPI_ISL_417614|2020-03-18
>hCoV-19/Iceland/280/2020|EPI_ISL_417608|2020-03-17
>hCoV-19/Iceland/281/2020|EPI_ISL_417609|2020-03-17
>hCoV-19/Iceland/279/2020|EPI_ISL_417607|2020-03-17
>hCoV-19/USA/NY-NYUMC26/2020|EPI_ISL_418972|2020-03-17
>hCoV-19/Iceland/312/2020|EPI_ISL_417641|2020-03-18
>hCoV-19/USA/NY-NYUMC30/2020|EPI_ISL_418976|2020-03-17
>hCoV-19/Hong Kong/CUHK1/2020|EPI_ISL_416314|2020-02-07
>hCoV-19/USA/NY-NYUMC29/2020|EPI_ISL_418975|2020-03-17
>hCoV-19/Iceland/313/2020|EPI_ISL_417642|2020-03-18
>hCoV-19/USA/NY-NYUMC28/2020|EPI_ISL_418974|2020-03-17
>hCoV-19/Iceland/314/2020|EPI_ISL_417643|2020-03-18
>hCoV-19/USA/NY-NYUMC27/2020|EPI_ISL_418973|2020-03-17
>hCoV-19/Shanghai/SH0003/2020|EPI_ISL_416317|2020-01-25
>hCoV-19/Shanghai/SH0004/2020|EPI_ISL_416318|2020-01-28
>hCoV-19/Iceland/317/2020|EPI_ISL_417646|2020-03-18
>hCoV-19/USA/NY-NYUMC32/2020|EPI_ISL_418978|2020-03-17
>hCoV-19/Iceland/318/2020|EPI_ISL_417647|2020-03-18
>hCoV-19/USA/NY-NYUMC31/2020|EPI_ISL_418977|2020-03-17
>hCoV-19/Iceland/310/2020|EPI_ISL_417639|2020-03-18
>hCoV-19/Iceland/304/2020|EPI_ISL_417633|2020-03-17
>hCoV-19/USA/UT-00023/2020|EPI_ISL_418965|2020-03-11
>hCoV-19/USA/UT-00022/2020|EPI_ISL_418964|2020-03-14
>hCoV-19/Iceland/303/2020|EPI_ISL_417632|2020-03-18
>hCoV-19/USA/UT-00019/2020|EPI_ISL_418962|2020-03-13
>hCoV-19/Iceland/308/2020|EPI_ISL_417637|2020-03-18
>hCoV-19/USA/UT-00025/2020|EPI_ISL_418967|2020-03-11
>hCoV-19/Iceland/300/2020|EPI_ISL_417629|2020-03-18
>hCoV-19/USA/OR-UW292/2020|EPI_ISL_418077|2020-03-15
>hCoV-19/Belgium/DB-0323140/2020|EPI_ISL_420397|2020-03-23
>hCoV-19/USA/ID-UW290/2020|EPI_ISL_418075|2020-03-15
>hCoV-19/USA/ID-UW289/2020|EPI_ISL_418074|2020-03-15
>hCoV-19/Belgium/NA-0323141/2020|EPI_ISL_420398|2020-03-23
>hCoV-19/Belgium/DME-0324135/2020|EPI_ISL_420392|2020-03-24
>hCoV-19/USA/ID-UW294/2020|EPI_ISL_418079|2020-03-15
>hCoV-19/Belgium/RS-0324138/2020|EPI_ISL_420395|2020-03-24
>hCoV-19/USA/WA-UW293/2020|EPI_ISL_418078|2020-03-15
>hCoV-19/Belgium/OS-0325137/2020|EPI_ISL_420394|2020-03-25
>hCoV-19/Belgium/MS-0324134/2020|EPI_ISL_420391|2020-03-24
>hCoV-19/Belgium/LV-0324133/2020|EPI_ISL_420390|2020-03-24
>hCoV-19/USA/MN69-MDH69/2020|EPI_ISL_419397|2020-03-14
>hCoV-19/Belgium/MC-0323129/2020|EPI_ISL_420386|2020-03-23
>hCoV-19/USA/MN68-MDH68/2020|EPI_ISL_419396|2020-03-14
>hCoV-19/Belgium/EC-0325128/2020|EPI_ISL_420385|2020-03-25
>hCoV-19/USA/MN67-MDH67/2020|EPI_ISL_419395|2020-03-14
>hCoV-19/Belgium/MSE-0324131/2020|EPI_ISL_420388|2020-03-24
>hCoV-19/USA/MN66-MDH66/2020|EPI_ISL_419394|2020-03-14
>hCoV-19/Belgium/MNL-0324130/2020|EPI_ISL_420387|2020-03-24
>hCoV-19/Belgium/UNJP-0324125/2020|EPI_ISL_420382|2020-03-24
>hCoV-19/USA/ID-UW284/2020|EPI_ISL_418069|2020-03-14
>hCoV-19/USA/ID-UW283/2020|EPI_ISL_418068|2020-03-14
>hCoV-19/Belgium/NJC-0324126/2020|EPI_ISL_420383|2020-03-24
>hCoV-19/USA/MN65-MDH65/2020|EPI_ISL_419393|2020-03-14
>hCoV-19/Belgium/RGE-0325122/2020|EPI_ISL_420379|2020-03-25
>hCoV-19/USA/MN64-MDH64/2020|EPI_ISL_419392|2020-03-13
>hCoV-19/Belgium/MSE-0324121/2020|EPI_ISL_420378|2020-03-24
>hCoV-19/USA/MN62-MDH62/2020|EPI_ISL_419390|2020-03-14
>hCoV-19/Germany/NRW-09/2020|EPI_ISL_414509|2020-02-28
>hCoV-19/England/Sheff01/2020|EPI_ISL_414500|2020-03-04
[truncated: 569 more rows]

## Sheet: batch23042020
>NC_001451:NC_001451;species=Aviancoronavirus;taxid=694014;segment=N/A;
>NC_001846:NC_001846;species=Murinecoronavirus;taxid=694005;segment=N/A;
>NC_002306:NC_002306;species=Alphacoronavirus1;taxid=693997;segment=N/A;
>NC_002645:NC_002645;species=Humancoronavirus229E;taxid=11137;segment=N/A;
>NC_003045:NC_003045;species=Betacoronavirus1;taxid=694003;segment=N/A;
>NC_003436:NC_003436;species=Porcineepidemicdiarrheavirus;taxid=28295;segment=N/A;
>NC_004718:NC_004718;species=Severeacuterespiratorysyndrome-relatedcoronavirus;taxid=694009;segment=N/A;
>NC_005831:NC_005831;species=HumancoronavirusNL63;taxid=277944;segment=N/A;
>NC_009019:NC_009019;species=TylonycterisbatcoronavirusHKU4;taxid=694007;segment=N/A;
>NC_009020:NC_009020;species=PipistrellusbatcoronavirusHKU5;taxid=694008;segment=N/A;
>NC_009657:NC_009657;species=Scotophilusbatcoronavirus512;taxid=693999;segment=N/A;
>NC_009988:NC_009988;species=RhinolophusbatcoronavirusHKU2;taxid=693998;segment=N/A;
>NC_010437:NC_010437;species=UnclassifiedBatcoronavirus1A;taxid=393767;segment=N/A;
>NC_010438:NC_010438;species=MiniopterusbatcoronavirusHKU8;taxid=694001;segment=N/A;
>NC_010800:NC_010800;species=Aviancoronavirus;taxid=694014;segment=N/A;
>NC_011549:NC_011549;species=ThrushcoronavirusHKU12;taxid=1297662;segment=N/A;
>NC_011550:NC_011550;species=MuniacoronavirusHKU13;taxid=1297661;segment=N/A;
>NC_012936:NC_012936;species=Murinecoronavirus;taxid=694005;segment=N/A;
>NC_014470:NC_014470;species=UnclassifiedBatcoronavirusBM48-31/BGR/2008;taxid=864596;segment=N/A;
>NC_016991:NC_016991;species=White-eyecoronavirusHKU16;taxid=1159907;segment=N/A;
>NC_016992:NC_016992;species=UnclassifiedSparrowcoronavirusHKU17;taxid=1159906;segment=N/A;
>NC_016993:NC_016993;species=UnclassifiedMagpie-robincoronavirusHKU18;taxid=1159903;segment=N/A;
>NC_016994:NC_016994;species=NightheroncoronavirusHKU19;taxid=1159904;segment=N/A;
>NC_016995:NC_016995;species=WigeoncoronavirusHKU20;taxid=1159908;segment=N/A;
>NC_016996:NC_016996;species=CommonmoorhencoronavirusHKU21;taxid=1159902;segment=N/A;
>NC_017083:NC_017083;species=UnclassifiedRabbitcoronavirusHKU14;taxid=1160968;segment=N/A;
>NC_018871:NC_018871;species=BatcoronavirusHKU10;taxid=1244203;segment=N/A;
>NC_019843:NC_019843;species=MiddleEastrespiratorysyndrome-relatedcoronavirus;taxid=1335626;segment=N/A;
>NC_022103:NC_022103;species=BatcoronavirusCDPHE15;taxid=1913643;segment=N/A;
>NC_023760:NC_023760;species=Minkcoronavirus1;taxid=1913642;segment=N/A;
>NC_025217:NC_025217;species=BatHp-betacoronavirusZhejiang2013;taxid=2501961;segment=N/A;
>NC_026011:NC_026011;species=ChinaRattuscoronavirusHKU24;taxid=2501960;segment=N/A;
>NC_028752:NC_028752;species=Humancoronavirus229E;taxid=11137;segment=N/A;
>NC_028806:NC_028806;species=Alphacoronavirus1;taxid=693997;segment=N/A;
>NC_028811:NC_028811;species=MyotisrickettialphacoronavirusSax-2011;taxid=2501927;segment=N/A;
>NC_028814:NC_028814;species=RhinolophusferrumequinumalphacoronavirusHuB-2013;taxid=2501926;segment=N/A;
>NC_028824:NC_028824;species=UnclassifiedBtRf-AlphaCoV/YN2012;taxid=1503293;segment=N/A;
>NC_028833:NC_028833;species=NyctalusvelutinusalphacoronavirusSC-2013;taxid=2501928;segment=N/A;
>NC_030292:NC_030292;species=Ferretcoronavirus;taxid=1264898;segment=N/A;
>NC_030886:NC_030886;species=RousettusbatcoronavirusGCCDC1;taxid=2501962;segment=N/A;
>NC_032107:NC_032107;species=NL63-relatedbatcoronavirusstrainBtKYNL63-9b;taxid=2501929;segment=N/A;
>NC_032730:NC_032730;species=LuchengRnratcoronavirus;taxid=1508224;segment=N/A;
>NC_034972:NC_034972;species=UnclassifiedCoronavirusAcCoV-JC34;taxid=1964806;segment=N/A;
>NC_035191:NC_035191;species=UnclassifiedWenchengSmshrewcoronavirus;taxid=1508228;segment=N/A;
>AB257344:AB257344;species=Severeacuterespiratorysyndrome-relatedcoronavirus;taxid=694009;segment=N/A;
>AB551247:AB551247;species=Murinecoronavirus;taxid=694005;segment=N/A;
>AB354579:AB354579;species=Betacoronavirus1;taxid=694003;segment=N/A;
>AF201929:AF201929;species=Murinecoronavirus;taxid=694005;segment=N/A;
>AF220295:AF220295;species=Betacoronavirus1;taxid=694003;segment=N/A;
>AF391542:AF391542;species=Betacoronavirus1;taxid=694003;segment=N/A;
>AJ311317:AJ311317;species=Aviancoronavirus;taxid=694014;segment=N/A;
>AJ271965:AJ271965;species=Alphacoronavirus1;taxid=693997;segment=N/A;
>AP006558:AP006558;species=Severeacuterespiratorysyndrome-relatedcoronavirus;taxid=694009;segment=N/A;
>AP006559:AP006559;species=Severeacuterespiratorysyndrome-relatedcoronavirus;taxid=694009;segment=N/A;
>AP006560:AP006560;species=Severeacuterespiratorysyndrome-relatedcoronavirus;taxid=694009;segment=N/A;
>AY338174:AY338174;species=Severeacuterespiratorysyndrome-relatedcoronavirus;taxid=694009;segment=N/A;
>AY338175:AY338175;species=Severeacuterespiratorysyndrome-relatedcoronavirus;taxid=694009;segment=N/A;
>AY338732:AY338732;species=Aviancoronavirus;taxid=694014;segment=N/A;
>AY391777:AY391777;species=Betacoronavirus1;taxid=694003;segment=N/A;
>AY394850:AY394850;species=Severeacuterespiratorysyndrome-relatedcoronavirus;taxid=694009;segment=N/A;
>AY394978:AY394978;species=Severeacuterespiratorysyndrome-relatedcoronavirus;taxid=694009;segment=N/A;
>AY394979:AY394979;species=Severeacuterespiratorysyndrome-relatedcoronavirus;taxid=694009;segment=N/A;
>AY394983:AY394983;species=Severeacuterespiratorysyndrome-relatedcoronavirus;taxid=694009;segment=N/A;
>AY394985:AY394985;species=Severeacuterespiratorysyndrome-relatedcoronavirus;taxid=694009;segment=N/A;
>AY394986:AY394986;species=Severeacuterespiratorysyndrome-relatedcoronavirus;taxid=694009;segment=N/A;
>AY394987:AY394987;species=Severeacuterespiratorysyndrome-relatedcoronavirus;taxid=694009;segment=N/A;
>AY394989:AY394989;species=Severeacuterespiratorysyndrome-relatedcoronavirus;taxid=694009;segment=N/A;
>AY394990:AY394990;species=Severeacuterespiratorysyndrome-relatedcoronavirus;taxid=694009;segment=N/A;
>AY394991:AY394991;species=Severeacuterespiratorysyndrome-relatedcoronavirus;taxid=694009;segment=N/A;
>AY394992:AY394992;species=Severeacuterespiratorysyndrome-relatedcoronavirus;taxid=694009;segment=N/A;
>AY394993:AY394993;species=Severeacuterespiratorysyndrome-relatedcoronavirus;taxid=694009;segment=N/A;
>AY394994:AY394994;species=Severeacuterespiratorysyndrome-relatedcoronavirus;taxid=694009;segment=N/A;
>AY394995:AY394995;species=Severeacuterespiratorysyndrome-relatedcoronavirus;taxid=694009;segment=N/A;
>AY394996:AY394996;species=Severeacuterespiratorysyndrome-relatedcoronavirus;taxid=694009;segment=N/A;
>AY394998:AY394998;species=Severeacuterespiratorysyndrome-relatedcoronavirus;taxid=694009;segment=N/A;
>AY394999:AY394999;species=Severeacuterespiratorysyndrome-relatedcoronavirus;taxid=694009;segment=N/A;
>AY395000:AY395000;species=Severeacuterespiratorysyndrome-relatedcoronavirus;taxid=694009;segment=N/A;
>AY395002:AY395002;species=Severeacuterespiratorysyndrome-relatedcoronavirus;taxid=694009;segment=N/A;
>AY278487:AY278487;species=Severeacuterespiratorysyndrome-relatedcoronavirus;taxid=694009;segment=N/A;
>AY278488:AY278488;species=Severeacuterespiratorysyndrome-relatedcoronavirus;taxid=694009;segment=N/A;
>AY278489:AY278489;species=Severeacuterespiratorysyndrome-relatedcoronavirus;taxid=694009;segment=N/A;
>AY278490:AY278490;species=Severeacuterespiratorysyndrome-relatedcoronavirus;taxid=694009;segment=N/A;
>AY278491:AY278491;species=Severeacuterespiratorysyndrome-relatedcoronavirus;taxid=694009;segment=N/A;
>AY278554:AY278554;species=Severeacuterespiratorysyndrome-relatedcoronavirus;taxid=694009;segment=N/A;
>AY278741:AY278741;species=Severeacuterespiratorysyndrome-relatedcoronavirus;taxid=694009;segment=N/A;
>AY279354:AY279354;species=Severeacuterespiratorysyndrome-relatedcoronavirus;taxid=694009;segment=N/A;
>AY345986:AY345986;species=Severeacuterespiratorysyndrome-relatedcoronavirus;taxid=694009;segment=N/A;
>AY345988:AY345988;species=Severeacuterespiratorysyndrome-relatedcoronavirus;taxid=694009;segment=N/A;
>AY348314:AY348314;species=Severeacuterespiratorysyndrome-relatedcoronavirus;taxid=694009;segment=N/A;
>AY502923:AY502923;species=Severeacuterespiratorysyndrome-relatedcoronavirus;taxid=694009;segment=N/A;
>AY502924:AY502924;species=Severeacuterespiratorysyndrome-relatedcoronavirus;taxid=694009;segment=N/A;
>AY502925:AY502925;species=Severeacuterespiratorysyndrome-relatedcoronavirus;taxid=694009;segment=N/A;
>AY502926:AY502926;species=Severeacuterespiratorysyndrome-relatedcoronavirus;taxid=694009;segment=N/A;
>AY502927:AY502927;species=Severeacuterespiratorysyndrome-relatedcoronavirus;taxid=694009;segment=N/A;
>AY502928:AY502928;species=Severeacuterespiratorysyndrome-relatedcoronavirus;taxid=694009;segment=N/A;
>AY502929:AY502929;species=Severeacuterespiratorysyndrome-relatedcoronavirus;taxid=694009;segment=N/A;
>AY282752:AY282752;species=Severeacuterespiratorysyndrome-relatedcoronavirus;taxid=694009;segment=N/A;
>AY502930:AY502930;species=Severeacuterespiratorysyndrome-relatedcoronavirus;taxid=694009;segment=N/A;
>AY502931:AY502931;species=Severeacuterespiratorysyndrome-relatedcoronavirus;taxid=694009;segment=N/A;
>AY502932:AY502932;species=Severeacuterespiratorysyndrome-relatedcoronavirus;taxid=694009;segment=N/A;
>AY283794:AY283794;species=Severeacuterespiratorysyndrome-relatedcoronavirus;taxid=694009;segment=N/A;
>AY283795:AY283795;species=Severeacuterespiratorysyndrome-relatedcoronavirus;taxid=694009;segment=N/A;
>AY283796:AY283796;species=Severeacuterespiratorysyndrome-relatedcoronavirus;taxid=694009;segment=N/A;
>AY283797:AY283797;species=Severeacuterespiratorysyndrome-relatedcoronavirus;taxid=694009;segment=N/A;
>AY283798:AY283798;species=Severeacuterespiratorysyndrome-relatedcoronavirus;taxid=694009;segment=N/A;
>AY427439:AY427439;species=Severeacuterespiratorysyndrome-relatedcoronavirus;taxid=694009;segment=N/A;
>AY350750:AY350750;species=Severeacuterespiratorysyndrome-relatedcoronavirus;taxid=694009;segment=N/A;
>AY351680:AY351680;species=Severeacuterespiratorysyndrome-relatedcoronavirus;taxid=694009;segment=N/A;
>AY514485:AY514485;species=Aviancoronavirus;taxid=694014;segment=N/A;
>AY515512:AY515512;species=Severeacuterespiratorysyndrome-relatedcoronavirus;taxid=694009;segment=N/A;
>AY518894:AY518894;species=HumancoronavirusNL63;taxid=277944;segment=N/A;
>AY595412:AY595412;species=Severeacuterespiratorysyndrome-relatedcoronavirus;taxid=694009;segment=N/A;
>AY297028:AY297028;species=Severeacuterespiratorysyndrome-relatedcoronavirus;taxid=694009;segment=N/A;
>AY357075:AY357075;species=Severeacuterespiratorysyndrome-relatedcoronavirus;taxid=694009;segment=N/A;
>AY357076:AY357076;species=Severeacuterespiratorysyndrome-relatedcoronavirus;taxid=694009;segment=N/A;
>AY772062:AY772062;species=Severeacuterespiratorysyndrome-relatedcoronavirus;taxid=694009;segment=N/A;
>AY686863:AY686863;species=Severeacuterespiratorysyndrome-relatedcoronavirus;taxid=694009;segment=N/A;
>AY686864:AY686864;species=Severeacuterespiratorysyndrome-relatedcoronavirus;taxid=694009;segment=N/A;
>AY304486:AY304486;species=Severeacuterespiratorysyndrome-relatedcoronavirus;taxid=694009;segment=N/A;
>AY304488:AY304488;species=Severeacuterespiratorysyndrome-relatedcoronavirus;taxid=694009;segment=N/A;
>AY304495:AY304495;species=Severeacuterespiratorysyndrome-relatedcoronavirus;taxid=694009;segment=N/A;
>AY692454:AY692454;species=Aviancoronavirus;taxid=694014;segment=N/A;
>AY310120:AY310120;species=Severeacuterespiratorysyndrome-relatedcoronavirus;taxid=694009;segment=N/A;
>AY613947:AY613947;species=Severeacuterespiratorysyndrome-relatedcoronavirus;taxid=694009;segment=N/A;
>AY613948:AY613948;species=Severeacuterespiratorysyndrome-relatedcoronavirus;taxid=694009;segment=N/A;
>AY613949:AY613949;species=Severeacuterespiratorysyndrome-relatedcoronavirus;taxid=694009;segment=N/A;
>AY613950:AY613950;species=Severeacuterespiratorysyndrome-relatedcoronavirus;taxid=694009;segment=N/A;
>AY851295:AY851295;species=Aviancoronavirus;taxid=694014;segment=N/A;
>AY313906:AY313906;species=Severeacuterespiratorysyndrome-relatedcoronavirus;taxid=694009;segment=N/A;
>AY461660:AY461660;species=Severeacuterespiratorysyndrome-relatedcoronavirus;taxid=694009;segment=N/A;
>AY463059:AY463059;species=Severeacuterespiratorysyndrome-relatedcoronavirus;taxid=694009;segment=N/A;
>AY463060:AY463060;species=Severeacuterespiratorysyndrome-relatedcoronavirus;taxid=694009;segment=N/A;
>AY714217:AY714217;species=Severeacuterespiratorysyndrome-relatedcoronavirus;taxid=694009;segment=N/A;
>AY319651:AY319651;species=Aviancoronavirus;taxid=694014;segment=N/A;
>AY321118:AY321118;species=Severeacuterespiratorysyndrome-relatedcoronavirus;taxid=694009;segment=N/A;
>AY545914:AY545914;species=Severeacuterespiratorysyndrome-relatedcoronavirus;taxid=694009;segment=N/A;
>AY545916:AY545916;species=Severeacuterespiratorysyndrome-relatedcoronavirus;taxid=694009;segment=N/A;
>AY545917:AY545917;species=Severeacuterespiratorysyndrome-relatedcoronavirus;taxid=694009;segment=N/A;
>AY545918:AY545918;species=Severeacuterespiratorysyndrome-relatedcoronavirus;taxid=694009;segment=N/A;
>AY545919:AY545919;species=Severeacuterespiratorysyndrome-relatedcoronavirus;taxid=694009;segment=N/A;
>AY323977:AY323977;species=Severeacuterespiratorysyndrome-relatedcoronavirus;taxid=694009;segment=N/A;
>AY641576:AY641576;species=Aviancoronavirus;taxid=694014;segment=N/A;
>AY485277:AY485277;species=Severeacuterespiratorysyndrome-relatedcoronavirus;taxid=694009;segment=N/A;
>AY485278:AY485278;species=Severeacuterespiratorysyndrome-relatedcoronavirus;taxid=694009;segment=N/A;
>AY559081:AY559081;species=Severeacuterespiratorysyndrome-relatedcoronavirus;taxid=694009;segment=N/A;
>AY559082:AY559082;species=Severeacuterespiratorysyndrome-relatedcoronavirus;taxid=694009;segment=N/A;
>AY559084:AY559084;species=Severeacuterespiratorysyndrome-relatedcoronavirus;taxid=694009;segment=N/A;
>AY559085:AY559085;species=Severeacuterespiratorysyndrome-relatedcoronavirus;taxid=694009;segment=N/A;
>AY559086:AY559086;species=Severeacuterespiratorysyndrome-relatedcoronavirus;taxid=694009;segment=N/A;
>AY559087:AY559087;species=Severeacuterespiratorysyndrome-relatedcoronavirus;taxid=694009;segment=N/A;
>AY559088:AY559088;species=Severeacuterespiratorysyndrome-relatedcoronavirus;taxid=694009;segment=N/A;
>AY559089:AY559089;species=Severeacuterespiratorysyndrome-relatedcoronavirus;taxid=694009;segment=N/A;
>AY559090:AY559090;species=Severeacuterespiratorysyndrome-relatedcoronavirus;taxid=694009;segment=N/A;
>AY559091:AY559091;species=Severeacuterespiratorysyndrome-relatedcoronavirus;taxid=694009;segment=N/A;
>AY559092:AY559092;species=Severeacuterespiratorysyndrome-relatedcoronavirus;taxid=694009;segment=N/A;
>AY559093:AY559093;species=Severeacuterespiratorysyndrome-relatedcoronavirus;taxid=694009;segment=N/A;
>AY559094:AY559094;species=Severeacuterespiratorysyndrome-relatedcoronavirus;taxid=694009;segment=N/A;
>AY559095:AY559095;species=Severeacuterespiratorysyndrome-relatedcoronavirus;taxid=694009;segment=N/A;
>AY559096:AY559096;species=Severeacuterespiratorysyndrome-relatedcoronavirus;taxid=694009;segment=N/A;
>AY646283:AY646283;species=Aviancoronavirus;taxid=694014;segment=N/A;
>AY864805:AY864805;species=Severeacuterespiratorysyndrome-relatedcoronavirus;taxid=694009;segment=N/A;
>AY864806:AY864806;species=Severeacuterespiratorysyndrome-relatedcoronavirus;taxid=694009;segment=N/A;
>AY572034:AY572034;species=Severeacuterespiratorysyndrome-relatedcoronavirus;taxid=694009;segment=N/A;
>AY572035:AY572035;species=Severeacuterespiratorysyndrome-relatedcoronavirus;taxid=694009;segment=N/A;
>AY572038:AY572038;species=Severeacuterespiratorysyndrome-relatedcoronavirus;taxid=694009;segment=N/A;
>AY654624:AY654624;species=Severeacuterespiratorysyndrome-relatedcoronavirus;taxid=694009;segment=N/A;
>AY390556:AY390556;species=Severeacuterespiratorysyndrome-relatedcoronavirus;taxid=694009;segment=N/A;
>AY884001:AY884001;species=HumancoronavirusHKU1;taxid=290028;segment=N/A;
>AY903459:AY903459;species=Betacoronavirus1;taxid=694003;segment=N/A;
>AY903460:AY903460;species=Betacoronavirus1;taxid=694003;segment=N/A;
>AY585228:AY585228;species=Betacoronavirus1;taxid=694003;segment=N/A;
>AY585229:AY585229;species=Betacoronavirus1;taxid=694003;segment=N/A;
>DQ201447:DQ201447;species=Alphacoronavirus1;taxid=693997;segment=N/A;
>DQ071615:DQ071615;species=Severeacuterespiratorysyndrome-relatedcoronavirus;taxid=694009;segment=N/A;
>DQ084199:DQ084199;species=Severeacuterespiratorysyndrome-relatedcoronavirus;taxid=694009;segment=N/A;
>DQ001338:DQ001338;species=Aviancoronavirus;taxid=694014;segment=N/A;
>DQ001339:DQ001339;species=Aviancoronavirus;taxid=694014;segment=N/A;
>DQ010921:DQ010921;species=Alphacoronavirus1;taxid=693997;segment=N/A;
>DQ288927:DQ288927;species=Aviancoronavirus;taxid=694014;segment=N/A;
>DQ182595:DQ182595;species=Severeacuterespiratorysyndrome-relatedcoronavirus;taxid=694009;segment=N/A;
>DQ011855:DQ011855;species=Betacoronavirus1;taxid=694003;segment=N/A;
>DQ022305:DQ022305;species=Severeacuterespiratorysyndrome-relatedcoronavirus;taxid=694009;segment=N/A;
>DQ412042:DQ412042;species=Severeacuterespiratorysyndrome-relatedcoronavirus;taxid=694009;segment=N/A;
>DQ412043:DQ412043;species=Severeacuterespiratorysyndrome-relatedcoronavirus;taxid=694009;segment=N/A;
>DQ415896:DQ415896;species=HumancoronavirusHKU1;taxid=290028;segment=N/A;
>DQ415897:DQ415897;species=HumancoronavirusHKU1;taxid=290028;segment=N/A;
>DQ415898:DQ415898;species=HumancoronavirusHKU1;taxid=290028;segment=N/A;
>DQ415899:DQ415899;species=HumancoronavirusHKU1;taxid=290028;segment=N/A;
>DQ415900:DQ415900;species=HumancoronavirusHKU1;taxid=290028;segment=N/A;
>DQ415901:DQ415901;species=HumancoronavirusHKU1;taxid=290028;segment=N/A;
>DQ415902:DQ415902;species=HumancoronavirusHKU1;taxid=290028;segment=N/A;
>DQ415903:DQ415903;species=HumancoronavirusHKU1;taxid=290028;segment=N/A;
>DQ415904:DQ415904;species=HumancoronavirusHKU1;taxid=290028;segment=N/A;
>DQ415905:DQ415905;species=HumancoronavirusHKU1;taxid=290028;segment=N/A;
>DQ415906:DQ415906;species=HumancoronavirusHKU1;taxid=290028;segment=N/A;
>DQ415907:DQ415907;species=HumancoronavirusHKU1;taxid=290028;segment=N/A;
>DQ415908:DQ415908;species=HumancoronavirusHKU1;taxid=290028;segment=N/A;
>DQ415909:DQ415909;species=HumancoronavirusHKU1;taxid=290028;segment=N/A;
>DQ415910:DQ415910;species=HumancoronavirusHKU1;taxid=290028;segment=N/A;
>DQ415911:DQ415911;species=HumancoronavirusHKU1;taxid=290028;segment=N/A;
>DQ415912:DQ415912;species=HumancoronavirusHKU1;taxid=290028;segment=N/A;
>DQ415913:DQ415913;species=HumancoronavirusHKU1;taxid=290028;segment=N/A;
>DQ415914:DQ415914;species=HumancoronavirusHKU1;taxid=290028;segment=N/A;
>DQ497008:DQ497008;species=Severeacuterespiratorysyndrome-relatedcoronavirus;taxid=694009;segment=N/A;
>EF185992:EF185992;species=Porcineepidemicdiarrheavirus;taxid=28295;segment=N/A;
>DQ811784:DQ811784;species=Betacoronavirus1;taxid=694003;segment=N/A;
>DQ811785:DQ811785;species=Alphacoronavirus1;taxid=693997;segment=N/A;
>DQ811786:DQ811786;species=Alphacoronavirus1;taxid=693997;segment=N/A;
>DQ811787:DQ811787;species=Alphacoronavirus1;taxid=693997;segment=N/A;
>DQ811788:DQ811788;species=Alphacoronavirus1;taxid=693997;segment=N/A;
>DQ811789:DQ811789;species=Alphacoronavirus1;taxid=693997;segment=N/A;
>EF424615:EF424615;species=Betacoronavirus1;taxid=694003;segment=N/A;
>EF424616:EF424616;species=Betacoronavirus1;taxid=694003;segment=N/A;
>EF424617:EF424617;species=Betacoronavirus1;taxid=694003;segment=N/A;
>EF424618:EF424618;species=Betacoronavirus1;taxid=694003;segment=N/A;
>EF424619:EF424619;species=Betacoronavirus1;taxid=694003;segment=N/A;
>EF424621:EF424621;species=Betacoronavirus1;taxid=694003;segment=N/A;
>EF424622:EF424622;species=Betacoronavirus1;taxid=694003;segment=N/A;
>EF424623:EF424623;species=Betacoronavirus1;taxid=694003;segment=N/A;
>DQ834384:DQ834384;species=Aviancoronavirus;taxid=694014;segment=N/A;
>EF203065:EF203065;species=RhinolophusbatcoronavirusHKU2;taxid=693998;segment=N/A;
>EF203066:EF203066;species=RhinolophusbatcoronavirusHKU2;taxid=693998;segment=N/A;
>EF203067:EF203067;species=RhinolophusbatcoronavirusHKU2;taxid=693998;segment=N/A;
>DQ443743:DQ443743;species=Alphacoronavirus1;taxid=693997;segment=N/A;
>DQ445911:DQ445911;species=HumancoronavirusNL63;taxid=277944;segment=N/A;
>DQ445912:DQ445912;species=HumancoronavirusNL63;taxid=277944;segment=N/A;
>EF065506:EF065506;species=TylonycterisbatcoronavirusHKU4;taxid=694007;segment=N/A;
>EF065507:EF065507;species=TylonycterisbatcoronavirusHKU4;taxid=694007;segment=N/A;
>EF065508:EF065508;species=TylonycterisbatcoronavirusHKU4;taxid=694007;segment=N/A;
>EF065510:EF065510;species=PipistrellusbatcoronavirusHKU5;taxid=694008;segment=N/A;
>EF065511:EF065511;species=PipistrellusbatcoronavirusHKU5;taxid=694008;segment=N/A;
>EF065512:EF065512;species=PipistrellusbatcoronavirusHKU5;taxid=694008;segment=N/A;
>EF065514:EF065514;species=RousettusbatcoronavirusHKU9;taxid=694006;segment=N/A;
>EF065515:EF065515;species=RousettusbatcoronavirusHKU9;taxid=694006;segment=N/A;
>EF065516:EF065516;species=RousettusbatcoronavirusHKU9;taxid=694006;segment=N/A;
>DQ640652:DQ640652;species=Severeacuterespiratorysyndrome-relatedcoronavirus;taxid=694009;segment=N/A;
>DQ646405:DQ646405;species=Aviancoronavirus;taxid=694014;segment=N/A;
>DQ848678:DQ848678;species=Alphacoronavirus1;taxid=693997;segment=N/A;
>DQ648794:DQ648794;species=TylonycterisbatcoronavirusHKU4;taxid=694007;segment=N/A;
>DQ648856:DQ648856;species=Severeacuterespiratorysyndrome-relatedcoronavirus;taxid=694009;segment=N/A;
>DQ648857:DQ648857;species=Severeacuterespiratorysyndrome-relatedcoronavirus;taxid=694009;segment=N/A;
>EF446615:EF446615;species=Betacoronavirus1;taxid=694003;segment=N/A;
>DQ898174:DQ898174;species=Severeacuterespiratorysyndrome-relatedcoronavirus;taxid=694009;segment=N/A;
>DQ915164:DQ915164;species=Betacoronavirus1;taxid=694003;segment=N/A;
>EU371559:EU371559;species=Severeacuterespiratorysyndrome-relatedcoronavirus;taxid=694009;segment=N/A;
>EU371560:EU371560;species=Severeacuterespiratorysyndrome-relatedcoronavirus;taxid=694009;segment=N/A;
>EU371561:EU371561;species=Severeacuterespiratorysyndrome-relatedcoronavirus;taxid=694009;segment=N/A;
>EU371562:EU371562;species=Severeacuterespiratorysyndrome-relatedcoronavirus;taxid=694009;segment=N/A;
>EU371563:EU371563;species=Severeacuterespiratorysyndrome-relatedcoronavirus;taxid=694009;segment=N/A;
>EU371564:EU371564;species=Severeacuterespiratorysyndrome-relatedcoronavirus;taxid=694009;segment=N/A;
>EU526388:EU526388;species=Aviancoronavirus;taxid=694014;segment=N/A;
>EU074218:EU074218;species=Alphacoronavirus1;taxid=693997;segment=N/A;
>EU022525:EU022525;species=Aviancoronavirus;taxid=694014;segment=N/A;
>EU022526:EU022526;species=Aviancoronavirus;taxid=694014;segment=N/A;
>EU418975:EU418975;species=Aviancoronavirus;taxid=694014;segment=N/A;
>EU418976:EU418976;species=Aviancoronavirus;taxid=694014;segment=N/A;
>EU420137:EU420137;species=UnclassifiedBatcoronavirus1A;taxid=393767;segment=N/A;
>EU186072:EU186072;species=Alphacoronavirus1;taxid=693997;segment=N/A;
>EU714028:EU714028;species=Aviancoronavirus;taxid=694014;segment=N/A;
>EU714029:EU714029;species=Aviancoronavirus;taxid=694014;segment=N/A;
>FJ415324:FJ415324;species=Betacoronavirus1;taxid=694003;segment=N/A;
>FJ376619:FJ376619;species=BulbulcoronavirusHKU11;taxid=574549;segment=N/A;
>FJ376620:FJ376620;species=BulbulcoronavirusHKU11;taxid=574549;segment=N/A;
>FJ425184:FJ425184;species=Betacoronavirus1;taxid=694003;segment=N/A;
>FJ425185:FJ425185;species=Betacoronavirus1;taxid=694003;segment=N/A;
>FJ425186:FJ425186;species=Betacoronavirus1;taxid=694003;segment=N/A;
>FJ425187:FJ425187;species=Betacoronavirus1;taxid=694003;segment=N/A;
>FJ425188:FJ425188;species=Betacoronavirus1;taxid=694003;segment=N/A;
>FJ425189:FJ425189;species=Betacoronavirus1;taxid=694003;segment=N/A;
>FJ425190:FJ425190;species=Betacoronavirus1;taxid=694003;segment=N/A;
>EU637854:EU637854;species=Aviancoronavirus;taxid=694014;segment=N/A;
>FJ884686:FJ884686;species=Murinecoronavirus;taxid=694005;segment=N/A;
>FJ884687:FJ884687;species=Murinecoronavirus;taxid=694005;segment=N/A;
>FJ888351:FJ888351;species=Aviancoronavirus;taxid=694014;segment=N/A;
>FJ588686:FJ588686;species=Severeacuterespiratorysyndrome-relatedcoronavirus;taxid=694009;segment=N/A;
>FJ807652:FJ807652;species=Aviancoronavirus;taxid=694014;segment=N/A;
>FJ904713:FJ904713;species=Aviancoronavirus;taxid=694014;segment=N/A;
>FJ904714:FJ904714;species=Aviancoronavirus;taxid=694014;segment=N/A;
>FJ904715:FJ904715;species=Aviancoronavirus;taxid=694014;segment=N/A;
>FJ904716:FJ904716;species=Aviancoronavirus;taxid=694014;segment=N/A;
>FJ904717:FJ904717;species=Aviancoronavirus;taxid=694014;segment=N/A;
>FJ904718:FJ904718;species=Aviancoronavirus;taxid=694014;segment=N/A;
>FJ904719:FJ904719;species=Aviancoronavirus;taxid=694014;segment=N/A;
>FJ904720:FJ904720;species=Aviancoronavirus;taxid=694014;segment=N/A;
>FJ904721:FJ904721;species=Aviancoronavirus;taxid=694014;segment=N/A;
>FJ904722:FJ904722;species=Aviancoronavirus;taxid=694014;segment=N/A;
>FJ904723:FJ904723;species=Aviancoronavirus;taxid=694014;segment=N/A;
>FJ938051:FJ938051;species=Alphacoronavirus1;taxid=693997;segment=N/A;
>FJ938052:FJ938052;species=Alphacoronavirus1;taxid=693997;segment=N/A;
>FJ938053:FJ938053;species=Alphacoronavirus1;taxid=693997;segment=N/A;
>FJ938054:FJ938054;species=Alphacoronavirus1;taxid=693997;segment=N/A;
>FJ938055:FJ938055;species=Alphacoronavirus1;taxid=693997;segment=N/A;
>FJ938056:FJ938056;species=Alphacoronavirus1;taxid=693997;segment=N/A;
>FJ938057:FJ938057;species=Alphacoronavirus1;taxid=693997;segment=N/A;
>FJ938058:FJ938058;species=Alphacoronavirus1;taxid=693997;segment=N/A;
>FJ938059:FJ938059;species=Alphacoronavirus1;taxid=693997;segment=N/A;
>FJ938060:FJ938060;species=Alphacoronavirus1;taxid=693997;segment=N/A;
>FJ938061:FJ938061;species=Alphacoronavirus1;taxid=693997;segment=N/A;
>FJ938062:FJ938062;species=Alphacoronavirus1;taxid=693997;segment=N/A;
>FJ938063:FJ938063;species=Betacoronavirus1;taxid=694003;segment=N/A;
>FJ938064:FJ938064;species=Betacoronavirus1;taxid=694003;segment=N/A;
>FJ938066:FJ938066;species=Betacoronavirus1;taxid=694003;segment=N/A;
>FJ938067:FJ938067;species=Betacoronavirus1;taxid=694003;segment=N/A;
>FN430414:FN430414;species=Aviancoronavirus;taxid=694014;segment=N/A;
>FN430415:FN430415;species=Aviancoronavirus;taxid=694014;segment=N/A;
>FJ959407:FJ959407;species=Severeacuterespiratorysyndrome-relatedcoronavirus;taxid=694009;segment=N/A;
>FJ755618:FJ755618;species=Alphacoronavirus1;taxid=693997;segment=N/A;
>FJ647218:FJ647218;species=Murinecoronavirus;taxid=694005;segment=N/A;
>FJ647219:FJ647219;species=Murinecoronavirus;taxid=694005;segment=N/A;
>FJ647220:FJ647220;species=Murinecoronavirus;taxid=694005;segment=N/A;
>FJ647221:FJ647221;species=Murinecoronavirus;taxid=694005;segment=N/A;
>FJ647222:FJ647222;species=Murinecoronavirus;taxid=694005;segment=N/A;
>FJ647223:FJ647223;species=Murinecoronavirus;taxid=694005;segment=N/A;
>FJ647224:FJ647224;species=Murinecoronavirus;taxid=694005;segment=N/A;
>FJ647225:FJ647225;species=Murinecoronavirus;taxid=694005;segment=N/A;
>FJ647226:FJ647226;species=Murinecoronavirus;taxid=694005;segment=N/A;
>FJ647227:FJ647227;species=Murinecoronavirus;taxid=694005;segment=N/A;
>FJ882963:FJ882963;species=Severeacuterespiratorysyndrome-relatedcoronavirus;taxid=694009;segment=N/A;
>GQ152141:GQ152141;species=Alphacoronavirus1;taxid=693997;segment=N/A;
>GQ153539:GQ153539;species=Severeacuterespiratorysyndrome-relatedcoronavirus;taxid=694009;segment=N/A;
>GQ153540:GQ153540;species=Severeacuterespiratorysyndrome-relatedcoronavirus;taxid=694009;segment=N/A;
>GQ153541:GQ153541;species=Severeacuterespiratorysyndrome-relatedcoronavirus;taxid=694009;segment=N/A;
>GQ153542:GQ153542;species=Severeacuterespiratorysyndrome-relatedcoronavirus;taxid=694009;segment=N/A;
>GQ153543:GQ153543;species=Severeacuterespiratorysyndrome-relatedcoronavirus;taxid=694009;segment=N/A;
>GQ153544:GQ153544;species=Severeacuterespiratorysyndrome-relatedcoronavirus;taxid=694009;segment=N/A;
>GQ153545:GQ153545;species=Severeacuterespiratorysyndrome-relatedcoronavirus;taxid=694009;segment=N/A;
>GQ153546:GQ153546;species=Severeacuterespiratorysyndrome-relatedcoronavirus;taxid=694009;segment=N/A;
>GQ153547:GQ153547;species=Severeacuterespiratorysyndrome-relatedcoronavirus;taxid=694009;segment=N/A;
>GQ153548:GQ153548;species=Severeacuterespiratorysyndrome-relatedcoronavirus;taxid=694009;segment=N/A;
>GQ477367:GQ477367;species=Alphacoronavirus1;taxid=693997;segment=N/A;
>GQ427173:GQ427173;species=Aviancoronavirus;taxid=694014;segment=N/A;
>GQ427174:GQ427174;species=Aviancoronavirus;taxid=694014;segment=N/A;
>GQ427175:GQ427175;species=Aviancoronavirus;taxid=694014;segment=N/A;
>GQ427176:GQ427176;species=Aviancoronavirus;taxid=694014;segment=N/A;
>GQ504720:GQ504720;species=Aviancoronavirus;taxid=694014;segment=N/A;
>GQ504722:GQ504722;species=Aviancoronavirus;taxid=694014;segment=N/A;
>GQ504724:GQ504724;species=Aviancoronavirus;taxid=694014;segment=N/A;
>GU553361:GU553361;species=Alphacoronavirus1;taxid=693997;segment=N/A;
>GU553362:GU553362;species=Alphacoronavirus1;taxid=693997;segment=N/A;
>GU553363:GU553363;species=Severeacuterespiratorysyndrome-relatedcoronavirus;taxid=694009;segment=N/A;
>GU553365:GU553365;species=Severeacuterespiratorysyndrome-relatedcoronavirus;taxid=694009;segment=N/A;
>GU393331:GU393331;species=Aviancoronavirus;taxid=694014;segment=N/A;
>GU393332:GU393332;species=Aviancoronavirus;taxid=694014;segment=N/A;
>GU393333:GU393333;species=Aviancoronavirus;taxid=694014;segment=N/A;
>GU393334:GU393334;species=Aviancoronavirus;taxid=694014;segment=N/A;
>GU393335:GU393335;species=Aviancoronavirus;taxid=694014;segment=N/A;
>GU393336:GU393336;species=Aviancoronavirus;taxid=694014;segment=N/A;
>GU393337:GU393337;species=Aviancoronavirus;taxid=694014;segment=N/A;
>GU393338:GU393338;species=Aviancoronavirus;taxid=694014;segment=N/A;
>GU937797:GU937797;species=Porcineepidemicdiarrheavirus;taxid=28295;segment=N/A;
>HM211098:HM211098;species=RousettusbatcoronavirusHKU9;taxid=694006;segment=N/A;
>HM211099:HM211099;species=RousettusbatcoronavirusHKU9;taxid=694006;segment=N/A;
>HM211100:HM211100;species=RousettusbatcoronavirusHKU9;taxid=694006;segment=N/A;
>HM211101:HM211101;species=RousettusbatcoronavirusHKU9;taxid=694006;segment=N/A;
>GU593319:GU593319;species=Murinecoronavirus;taxid=694005;segment=N/A;
>HM245923:HM245923;species=Aviancoronavirus;taxid=694014;segment=N/A;
>HM245924:HM245924;species=Aviancoronavirus;taxid=694014;segment=N/A;
>HM245926:HM245926;species=UnclassifiedAlphacoronavirus2;taxid=1472721;segment=N/A;
>HM034837:HM034837;species=HumancoronavirusHKU1;taxid=290028;segment=N/A;
>HM776941:HM776941;species=Alphacoronavirus1;taxid=693997;segment=N/A;
>HQ462571:HQ462571;species=Alphacoronavirus1;taxid=693997;segment=N/A;
>HQ012367:HQ012367;species=Alphacoronavirus1;taxid=693997;segment=N/A;
>HQ012368:HQ012368;species=Alphacoronavirus1;taxid=693997;segment=N/A;
>HQ012369:HQ012369;species=Alphacoronavirus1;taxid=693997;segment=N/A;
>HQ012370:HQ012370;species=Alphacoronavirus1;taxid=693997;segment=N/A;
>HQ012371:HQ012371;species=Alphacoronavirus1;taxid=693997;segment=N/A;
>HQ012372:HQ012372;species=Alphacoronavirus1;taxid=693997;segment=N/A;
>JF274479:JF274479;species=Aviancoronavirus;taxid=694014;segment=N/A;
>HQ848267:HQ848267;species=Aviancoronavirus;taxid=694014;segment=N/A;
>HQ850618:HQ850618;species=Aviancoronavirus;taxid=694014;segment=N/A;
>HQ392469:HQ392469;species=Alphacoronavirus1;taxid=693997;segment=N/A;
>HQ392470:HQ392470;species=Alphacoronavirus1;taxid=693997;segment=N/A;
>HQ392471:HQ392471;species=Alphacoronavirus1;taxid=693997;segment=N/A;
>HQ392472:HQ392472;species=Alphacoronavirus1;taxid=693997;segment=N/A;
>JF330898:JF330898;species=Aviancoronavirus;taxid=694014;segment=N/A;
>JF330899:JF330899;species=Aviancoronavirus;taxid=694014;segment=N/A;
>JF705860:JF705860;species=Aviancoronavirus;taxid=694014;segment=N/A;
>JF828980:JF828980;species=Aviancoronavirus;taxid=694014;segment=N/A;
>JF828981:JF828981;species=Aviancoronavirus;taxid=694014;segment=N/A;
>JF893452:JF893452;species=Aviancoronavirus;taxid=694014;segment=N/A;
>JF732903:JF732903;species=Aviancoronavirus;taxid=694014;segment=N/A;
>JN547228:JN547228;species=Porcineepidemicdiarrheavirus;taxid=28295;segment=N/A;
>JN183882:JN183882;species=Alphacoronavirus1;taxid=693997;segment=N/A;
>JN183883:JN183883;species=Alphacoronavirus1;taxid=693997;segment=N/A;
>JF792616:JF792616;species=Murinecoronavirus;taxid=694005;segment=N/A;
>JF792617:JF792617;species=Murinecoronavirus;taxid=694005;segment=N/A;
>JN825712:JN825712;species=Porcineepidemicdiarrheavirus;taxid=28295;segment=N/A;
>JN856008:JN856008;species=Alphacoronavirus1;taxid=693997;segment=N/A;
>JN634064:JN634064;species=Alphacoronavirus1;taxid=693997;segment=N/A;
>JN874560:JN874560;species=UnclassifiedRabbitcoronavirusHKU14;taxid=1160968;segment=N/A;
>JN874561:JN874561;species=UnclassifiedRabbitcoronavirusHKU14;taxid=1160968;segment=N/A;
>JN874562:JN874562;species=UnclassifiedRabbitcoronavirusHKU14;taxid=1160968;segment=N/A;
>JQ088078:JQ088078;species=Aviancoronavirus;taxid=694014;segment=N/A;
>JN129834:JN129834;species=Betacoronavirus1;taxid=694003;segment=N/A;
>JN129835:JN129835;species=Betacoronavirus1;taxid=694003;segment=N/A;
>JQ173883:JQ173883;species=Murinecoronavirus;taxid=694005;segment=N/A;
>JQ023161:JQ023161;species=Porcineepidemicdiarrheavirus;taxid=28295;segment=N/A;
>JQ023162:JQ023162;species=Porcineepidemicdiarrheavirus;taxid=28295;segment=N/A;
>JQ404409:JQ404409;species=Alphacoronavirus1;taxid=693997;segment=N/A;
>JQ404410:JQ404410;species=Alphacoronavirus1;taxid=693997;segment=N/A;
>JQ977697:JQ977697;species=Aviancoronavirus;taxid=694014;segment=N/A;
>JQ977698:JQ977698;species=Aviancoronavirus;taxid=694014;segment=N/A;
>JQ408980:JQ408980;species=Alphacoronavirus1;taxid=693997;segment=N/A;
>JQ408981:JQ408981;species=Alphacoronavirus1;taxid=693997;segment=N/A;
>JQ410000:JQ410000;species=Humancoronavirus229E;taxid=11137;segment=N/A;
>JX088695:JX088695;species=Porcineepidemicdiarrheavirus;taxid=28295;segment=N/A;
>JQ065043:JQ065043;species=CoronavirusHKU15;taxid=1965089;segment=N/A;
>JQ989266:JQ989266;species=BatcoronavirusHKU10;taxid=1244203;segment=N/A;
>JQ989267:JQ989267;species=BatcoronavirusHKU10;taxid=1244203;segment=N/A;
>JQ989268:JQ989268;species=BatcoronavirusHKU10;taxid=1244203;segment=N/A;
>JQ989269:JQ989269;species=BatcoronavirusHKU10;taxid=1244203;segment=N/A;
>JQ989271:JQ989271;species=BatcoronavirusHKU10;taxid=1244203;segment=N/A;
>JQ989272:JQ989272;species=BatcoronavirusHKU10;taxid=1244203;segment=N/A;
>JQ989273:JQ989273;species=BatcoronavirusHKU10;taxid=1244203;segment=N/A;
>JQ282909:JQ282909;species=Porcineepidemicdiarrheavirus;taxid=28295;segment=N/A;
>JX104161:JX104161;species=HumancoronavirusNL63;taxid=277944;segment=N/A;
>JX112709:JX112709;species=Porcineepidemicdiarrheavirus;taxid=28295;segment=N/A;
>JQ765563:JQ765563;species=HumancoronavirusNL63;taxid=277944;segment=N/A;
>JQ765564:JQ765564;species=HumancoronavirusNL63;taxid=277944;segment=N/A;
>JQ765565:JQ765565;species=HumancoronavirusNL63;taxid=277944;segment=N/A;
>JQ765566:JQ765566;species=HumancoronavirusNL63;taxid=277944;segment=N/A;
>JQ765567:JQ765567;species=HumancoronavirusNL63;taxid=277944;segment=N/A;
>JQ765568:JQ765568;species=HumancoronavirusNL63;taxid=277944;segment=N/A;
>JQ765569:JQ765569;species=HumancoronavirusNL63;taxid=277944;segment=N/A;
>JQ765570:JQ765570;species=HumancoronavirusNL63;taxid=277944;segment=N/A;
>JQ765571:JQ765571;species=HumancoronavirusNL63;taxid=277944;segment=N/A;
>JQ765572:JQ765572;species=HumancoronavirusNL63;taxid=277944;segment=N/A;
>JQ765573:JQ765573;species=HumancoronavirusNL63;taxid=277944;segment=N/A;
>JQ765574:JQ765574;species=HumancoronavirusNL63;taxid=277944;segment=N/A;
>JQ765575:JQ765575;species=HumancoronavirusNL63;taxid=277944;segment=N/A;
>JX188454:JX188454;species=Porcineepidemicdiarrheavirus;taxid=28295;segment=N/A;
>JQ900255:JQ900255;species=HumancoronavirusNL63;taxid=277944;segment=N/A;
>JQ900257:JQ900257;species=HumancoronavirusNL63;taxid=277944;segment=N/A;
>JQ900259:JQ900259;species=HumancoronavirusNL63;taxid=277944;segment=N/A;
>JX195175:JX195175;species=Aviancoronavirus;taxid=694014;segment=N/A;
>JX195176:JX195176;species=Aviancoronavirus;taxid=694014;segment=N/A;
>JX195177:JX195177;species=Aviancoronavirus;taxid=694014;segment=N/A;
>JX195178:JX195178;species=Aviancoronavirus;taxid=694014;segment=N/A;
>JQ316196:JQ316196;species=Severeacuterespiratorysyndrome-relatedcoronavirus;taxid=694009;segment=N/A;
>JX560761:JX560761;species=Porcineepidemicdiarrheavirus;taxid=28295;segment=N/A;
>JX169866:JX169866;species=Murinecoronavirus;taxid=694005;segment=N/A;
>JX169867:JX169867;species=Murinecoronavirus;taxid=694005;segment=N/A;
>JX840411:JX840411;species=Aviancoronavirus;taxid=694014;segment=N/A;
>KC136209:KC136209;species=Aviancoronavirus;taxid=694014;segment=N/A;
>KC140102:KC140102;species=Porcineepidemicdiarrheavirus;taxid=28295;segment=N/A;
>JX860640:JX860640;species=Betacoronavirus1;taxid=694003;segment=N/A;
>KC196276:KC196276;species=Porcineepidemicdiarrheavirus;taxid=28295;segment=N/A;
>JX993987:JX993987;species=Severeacuterespiratorysyndrome-relatedcoronavirus;taxid=694009;segment=N/A;
>JX993988:JX993988;species=Severeacuterespiratorysyndrome-relatedcoronavirus;taxid=694009;segment=N/A;
>JX261936:JX261936;species=Porcineepidemicdiarrheavirus;taxid=28295;segment=N/A;
>KC008600:KC008600;species=Aviancoronavirus;taxid=694014;segment=N/A;
>KC013541:KC013541;species=Aviancoronavirus;taxid=694014;segment=N/A;
>KC210145:KC210145;species=Porcineepidemicdiarrheavirus;taxid=28295;segment=N/A;
>KC210146:KC210146;species=Porcineepidemicdiarrheavirus;taxid=28295;segment=N/A;
>KC210147:KC210147;species=Porcineepidemicdiarrheavirus;taxid=28295;segment=N/A;
>KC109141:KC109141;species=Porcineepidemicdiarrheavirus;taxid=28295;segment=N/A;
>JX897900:JX897900;species=Aviancoronavirus;taxid=694014;segment=N/A;
>JX489155:JX489155;species=Porcineepidemicdiarrheavirus;taxid=28295;segment=N/A;
>KC119407:KC119407;species=Aviancoronavirus;taxid=694014;segment=N/A;
>JX647847:JX647847;species=Porcineepidemicdiarrheavirus;taxid=28295;segment=N/A;
>KC461235:KC461235;species=Alphacoronavirus1;taxid=693997;segment=N/A;
>KC461236:KC461236;species=Alphacoronavirus1;taxid=693997;segment=N/A;
>KC461237:KC461237;species=Alphacoronavirus1;taxid=693997;segment=N/A;
>KC175339:KC175339;species=Alphacoronavirus1;taxid=693997;segment=N/A;
>KC175340:KC175340;species=Alphacoronavirus1;taxid=693997;segment=N/A;
>KC175341:KC175341;species=Alphacoronavirus1;taxid=693997;segment=N/A;
>JX503060:JX503060;species=Humancoronavirus229E;taxid=11137;segment=N/A;
>JX503061:JX503061;species=Humancoronavirus229E;taxid=11137;segment=N/A;
>JX504050:JX504050;species=HumancoronavirusNL63;taxid=277944;segment=N/A;
>KC506155:KC506155;species=Aviancoronavirus;taxid=694014;segment=N/A;
>JX524137:JX524137;species=Porcineepidemicdiarrheavirus;taxid=28295;segment=N/A;
>JX524171:JX524171;species=HumancoronavirusNL63;taxid=277944;segment=N/A;
>KC545383:KC545383;species=Hedgehogcoronavirus1;taxid=1965093;segment=N/A;
>KC962433:KC962433;species=Alphacoronavirus1;taxid=693997;segment=N/A;
>KC776174:KC776174;species=MiddleEastrespiratorysyndrome-relatedcoronavirus;taxid=1335626;segment=N/A;
>KC667074:KC667074;species=MiddleEastrespiratorysyndrome-relatedcoronavirus;taxid=1335626;segment=N/A;
>KF294457:KF294457;species=Severeacuterespiratorysyndrome-relatedcoronavirus;taxid=694009;segment=N/A;
>KF186564:KF186564;species=MiddleEastrespiratorysyndrome-relatedcoronavirus;taxid=1335626;segment=N/A;
>KF186565:KF186565;species=MiddleEastrespiratorysyndrome-relatedcoronavirus;taxid=1335626;segment=N/A;
>KF186566:KF186566;species=MiddleEastrespiratorysyndrome-relatedcoronavirus;taxid=1335626;segment=N/A;
>KF186567:KF186567;species=MiddleEastrespiratorysyndrome-relatedcoronavirus;taxid=1335626;segment=N/A;
>KF192507:KF192507;species=MiddleEastrespiratorysyndrome-relatedcoronavirus;taxid=1335626;segment=N/A;
>KF452322:KF452322;species=Porcineepidemicdiarrheavirus;taxid=28295;segment=N/A;
>KF452323:KF452323;species=Porcineepidemicdiarrheavirus;taxid=28295;segment=N/A;
>KF460437:KF460437;species=Aviancoronavirus;taxid=694014;segment=N/A;
>KF367457:KF367457;species=Severeacuterespiratorysyndrome-relatedcoronavirus;taxid=694009;segment=N/A;
>KF468752:KF468752;species=Porcineepidemicdiarrheavirus;taxid=28295;segment=N/A;
>KF468753:KF468753;species=Porcineepidemicdiarrheavirus;taxid=28295;segment=N/A;
>KF468754:KF468754;species=Porcineepidemicdiarrheavirus;taxid=28295;segment=N/A;
>KF569996:KF569996;species=Severeacuterespiratorysyndrome-relatedcoronavirus;taxid=694009;segment=N/A;
>KF384500:KF384500;species=Porcineepidemicdiarrheavirus;taxid=28295;segment=N/A;
>KF411040:KF411040;species=Aviancoronavirus;taxid=694014;segment=N/A;
>KF411041:KF411041;species=Aviancoronavirus;taxid=694014;segment=N/A;
>KF574761:KF574761;species=Aviancoronavirus;taxid=694014;segment=N/A;
>KF668605:KF668605;species=Aviancoronavirus;taxid=694014;segment=N/A;
>KC869678:KC869678;species=MiddleEastrespiratorysyndrome-relatedcoronavirus;taxid=1335626;segment=N/A;
>KF686340:KF686340;species=HumancoronavirusHKU1;taxid=290028;segment=N/A;
>KC881005:KC881005;species=Severeacuterespiratorysyndrome-relatedcoronavirus;taxid=694009;segment=N/A;
>KF686341:KF686341;species=HumancoronavirusHKU1;taxid=290028;segment=N/A;
>KC881006:KC881006;species=Severeacuterespiratorysyndrome-relatedcoronavirus;taxid=694009;segment=N/A;
>KF686342:KF686342;species=HumancoronavirusHKU1;taxid=290028;segment=N/A;
>KF686343:KF686343;species=HumancoronavirusHKU1;taxid=290028;segment=N/A;
>KF686344:KF686344;species=HumancoronavirusHKU1;taxid=290028;segment=N/A;
>KF686346:KF686346;species=HumancoronavirusHKU1;taxid=290028;segment=N/A;
>KF430201:KF430201;species=HumancoronavirusHKU1;taxid=290028;segment=N/A;
>KF600612:KF600612;species=MiddleEastrespiratorysyndrome-relatedcoronavirus;taxid=1335626;segment=N/A;
>KF600613:KF600613;species=MiddleEastrespiratorysyndrome-relatedcoronavirus;taxid=1335626;segment=N/A;
>KF600620:KF600620;species=MiddleEastrespiratorysyndrome-relatedcoronavirus;taxid=1335626;segment=N/A;
>KF600628:KF600628;species=MiddleEastrespiratorysyndrome-relatedcoronavirus;taxid=1335626;segment=N/A;
>KF600630:KF600630;species=MiddleEastrespiratorysyndrome-relatedcoronavirus;taxid=1335626;segment=N/A;
>KF600632:KF600632;species=MiddleEastrespiratorysyndrome-relatedcoronavirus;taxid=1335626;segment=N/A;
>KF600634:KF600634;species=MiddleEastrespiratorysyndrome-relatedcoronavirus;taxid=1335626;segment=N/A;
>KF600644:KF600644;species=MiddleEastrespiratorysyndrome-relatedcoronavirus;taxid=1335626;segment=N/A;
>KF600645:KF600645;species=MiddleEastrespiratorysyndrome-relatedcoronavirus;taxid=1335626;segment=N/A;
>KF600647:KF600647;species=MiddleEastrespiratorysyndrome-relatedcoronavirus;taxid=1335626;segment=N/A;
>KF600652:KF600652;species=MiddleEastrespiratorysyndrome-relatedcoronavirus;taxid=1335626;segment=N/A;
>KF267450:KF267450;species=Porcineepidemicdiarrheavirus;taxid=28295;segment=N/A;
>KF514388:KF514388;species=Severeacuterespiratorysyndrome-relatedcoronavirus;taxid=694009;segment=N/A;
>KF514389:KF514389;species=Severeacuterespiratorysyndrome-relatedcoronavirus;taxid=694009;segment=N/A;
>KF514407:KF514407;species=Severeacuterespiratorysyndrome-relatedcoronavirus;taxid=694009;segment=N/A;
>KF514430:KF514430;species=Humancoronavirus229E;taxid=11137;segment=N/A;
>KF514432:KF514432;species=Humancoronavirus229E;taxid=11137;segment=N/A;
>KF514433:KF514433;species=Humancoronavirus229E;taxid=11137;segment=N/A;
>KF793824:KF793824;species=BelugawhalecoronavirusSW1;taxid=694015;segment=N/A;
>KF793825:KF793825;species=BelugawhalecoronavirusSW1;taxid=694015;segment=N/A;
>KF793826:KF793826;species=BelugawhalecoronavirusSW1;taxid=694015;segment=N/A;
>KF906249:KF906249;species=Betacoronavirus1;taxid=694003;segment=N/A;
>KF906250:KF906250;species=Betacoronavirus1;taxid=694003;segment=N/A;
>KF804028:KF804028;species=Porcineepidemicdiarrheavirus;taxid=28295;segment=N/A;
>KF268336:KF268336;species=Murinecoronavirus;taxid=694005;segment=N/A;
>KF268337:KF268337;species=Murinecoronavirus;taxid=694005;segment=N/A;
>KF268338:KF268338;species=Murinecoronavirus;taxid=694005;segment=N/A;
>KF268339:KF268339;species=Murinecoronavirus;taxid=694005;segment=N/A;
>KF272920:KF272920;species=Porcineepidemicdiarrheavirus;taxid=28295;segment=N/A;
>KJ196348:KJ196348;species=Porcineepidemicdiarrheavirus;taxid=28295;segment=N/A;
>KF917527:KF917527;species=MiddleEastrespiratorysyndrome-relatedcoronavirus;taxid=1335626;segment=N/A;
>KF530060:KF530060;species=Betacoronavirus1;taxid=694003;segment=N/A;
>KF530061:KF530061;species=Betacoronavirus1;taxid=694003;segment=N/A;
>KF530063:KF530063;species=Betacoronavirus1;taxid=694003;segment=N/A;
>KF530064:KF530064;species=Betacoronavirus1;taxid=694003;segment=N/A;
>KF530065:KF530065;species=Betacoronavirus1;taxid=694003;segment=N/A;
>KF530066:KF530066;species=Betacoronavirus1;taxid=694003;segment=N/A;
>KF530067:KF530067;species=Betacoronavirus1;taxid=694003;segment=N/A;
>KF530068:KF530068;species=Betacoronavirus1;taxid=694003;segment=N/A;
>KF530069:KF530069;species=Betacoronavirus1;taxid=694003;segment=N/A;
>KF530070:KF530070;species=Betacoronavirus1;taxid=694003;segment=N/A;
>KF530071:KF530071;species=Betacoronavirus1;taxid=694003;segment=N/A;
>KF530072:KF530072;species=Betacoronavirus1;taxid=694003;segment=N/A;
>KF530073:KF530073;species=Betacoronavirus1;taxid=694003;segment=N/A;
>KF530074:KF530074;species=Betacoronavirus1;taxid=694003;segment=N/A;
>KF530075:KF530075;species=Betacoronavirus1;taxid=694003;segment=N/A;
>KF530076:KF530076;species=Betacoronavirus1;taxid=694003;segment=N/A;
>KF530077:KF530077;species=Betacoronavirus1;taxid=694003;segment=N/A;
>KF530078:KF530078;species=Betacoronavirus1;taxid=694003;segment=N/A;
>KF530079:KF530079;species=Betacoronavirus1;taxid=694003;segment=N/A;
>KF530080:KF530080;species=Betacoronavirus1;taxid=694003;segment=N/A;
>KF530081:KF530081;species=Betacoronavirus1;taxid=694003;segment=N/A;
>KF530082:KF530082;species=Betacoronavirus1;taxid=694003;segment=N/A;
>KF530083:KF530083;species=Betacoronavirus1;taxid=694003;segment=N/A;
>KF530084:KF530084;species=Betacoronavirus1;taxid=694003;segment=N/A;
>KF530085:KF530085;species=Betacoronavirus1;taxid=694003;segment=N/A;
>KF530086:KF530086;species=Betacoronavirus1;taxid=694003;segment=N/A;
>KF530087:KF530087;species=Betacoronavirus1;taxid=694003;segment=N/A;
>KF530088:KF530088;species=Betacoronavirus1;taxid=694003;segment=N/A;
>KF530089:KF530089;species=Betacoronavirus1;taxid=694003;segment=N/A;
>KF530090:KF530090;species=Betacoronavirus1;taxid=694003;segment=N/A;
>KF530091:KF530091;species=Betacoronavirus1;taxid=694003;segment=N/A;
>KF530092:KF530092;species=Betacoronavirus1;taxid=694003;segment=N/A;
>KF530094:KF530094;species=Betacoronavirus1;taxid=694003;segment=N/A;
>KF530095:KF530095;species=Betacoronavirus1;taxid=694003;segment=N/A;
>KF530096:KF530096;species=Betacoronavirus1;taxid=694003;segment=N/A;
>KF530097:KF530097;species=Betacoronavirus1;taxid=694003;segment=N/A;
>KF530098:KF530098;species=Betacoronavirus1;taxid=694003;segment=N/A;
>KF530099:KF530099;species=Betacoronavirus1;taxid=694003;segment=N/A;
>KF530104:KF530104;species=HumancoronavirusNL63;taxid=277944;segment=N/A;
>KF530105:KF530105;species=HumancoronavirusNL63;taxid=277944;segment=N/A;
>KF530106:KF530106;species=HumancoronavirusNL63;taxid=277944;segment=N/A;
>KF530107:KF530107;species=HumancoronavirusNL63;taxid=277944;segment=N/A;
>KF530108:KF530108;species=HumancoronavirusNL63;taxid=277944;segment=N/A;
>KF530109:KF530109;species=HumancoronavirusNL63;taxid=277944;segment=N/A;
>KF530110:KF530110;species=HumancoronavirusNL63;taxid=277944;segment=N/A;
>KF530111:KF530111;species=HumancoronavirusNL63;taxid=277944;segment=N/A;
>KF530112:KF530112;species=HumancoronavirusNL63;taxid=277944;segment=N/A;
>KF530113:KF530113;species=HumancoronavirusNL63;taxid=277944;segment=N/A;
>KF530114:KF530114;species=HumancoronavirusNL63;taxid=277944;segment=N/A;
>KF530123:KF530123;species=Alphacoronavirus1;taxid=693997;segment=N/A;
>KF530130:KF530130;species=Alphacoronavirus1;taxid=693997;segment=N/A;
>KJ020932:KJ020932;species=Porcineepidemicdiarrheavirus;taxid=28295;segment=N/A;
>KF923886:KF923886;species=Betacoronavirus1;taxid=694003;segment=N/A;
>KF923887:KF923887;species=Betacoronavirus1;taxid=694003;segment=N/A;
>KF923888:KF923888;species=Betacoronavirus1;taxid=694003;segment=N/A;
>KF923889:KF923889;species=Betacoronavirus1;taxid=694003;segment=N/A;
>KF923890:KF923890;species=Betacoronavirus1;taxid=694003;segment=N/A;
>KF923891:KF923891;species=Betacoronavirus1;taxid=694003;segment=N/A;
>KF923892:KF923892;species=Betacoronavirus1;taxid=694003;segment=N/A;
>KF923893:KF923893;species=Betacoronavirus1;taxid=694003;segment=N/A;
>KF923894:KF923894;species=Betacoronavirus1;taxid=694003;segment=N/A;
>KF923895:KF923895;species=Betacoronavirus1;taxid=694003;segment=N/A;
>KF923896:KF923896;species=Betacoronavirus1;taxid=694003;segment=N/A;
>KF923897:KF923897;species=Betacoronavirus1;taxid=694003;segment=N/A;
>KF923898:KF923898;species=Betacoronavirus1;taxid=694003;segment=N/A;
>KF923899:KF923899;species=Betacoronavirus1;taxid=694003;segment=N/A;
>KF923900:KF923900;species=Betacoronavirus1;taxid=694003;segment=N/A;
>KF923901:KF923901;species=Betacoronavirus1;taxid=694003;segment=N/A;
>KF923902:KF923902;species=Betacoronavirus1;taxid=694003;segment=N/A;
>KF923903:KF923903;species=Betacoronavirus1;taxid=694003;segment=N/A;
>KF923904:KF923904;species=Betacoronavirus1;taxid=694003;segment=N/A;
>KF923905:KF923905;species=Betacoronavirus1;taxid=694003;segment=N/A;
>KF923906:KF923906;species=Betacoronavirus1;taxid=694003;segment=N/A;
>KF923907:KF923907;species=Betacoronavirus1;taxid=694003;segment=N/A;
>KF923908:KF923908;species=Betacoronavirus1;taxid=694003;segment=N/A;
>KF923909:KF923909;species=Betacoronavirus1;taxid=694003;segment=N/A;
>KF923910:KF923910;species=Betacoronavirus1;taxid=694003;segment=N/A;
>KF923911:KF923911;species=Betacoronavirus1;taxid=694003;segment=N/A;
>KF923912:KF923912;species=Betacoronavirus1;taxid=694003;segment=N/A;
>KF923913:KF923913;species=Betacoronavirus1;taxid=694003;segment=N/A;
>KF923914:KF923914;species=Betacoronavirus1;taxid=694003;segment=N/A;
>KF923915:KF923915;species=Betacoronavirus1;taxid=694003;segment=N/A;
>KF923916:KF923916;species=Betacoronavirus1;taxid=694003;segment=N/A;
>KF923917:KF923917;species=Betacoronavirus1;taxid=694003;segment=N/A;
>KF923918:KF923918;species=Betacoronavirus1;taxid=694003;segment=N/A;
>KF923919:KF923919;species=Betacoronavirus1;taxid=694003;segment=N/A;
>KF923920:KF923920;species=Betacoronavirus1;taxid=694003;segment=N/A;
>KF923921:KF923921;species=Betacoronavirus1;taxid=694003;segment=N/A;
>KF923922:KF923922;species=Betacoronavirus1;taxid=694003;segment=N/A;
>KF923923:KF923923;species=Betacoronavirus1;taxid=694003;segment=N/A;
>KF923924:KF923924;species=Betacoronavirus1;taxid=694003;segment=N/A;
>KF923925:KF923925;species=Betacoronavirus1;taxid=694003;segment=N/A;
>KJ128295:KJ128295;species=Aviancoronavirus;taxid=694014;segment=N/A;
>KF650370:KF650370;species=Porcineepidemicdiarrheavirus;taxid=28295;segment=N/A;
>KF650371:KF650371;species=Porcineepidemicdiarrheavirus;taxid=28295;segment=N/A;
>KF650372:KF650372;species=Porcineepidemicdiarrheavirus;taxid=28295;segment=N/A;
>KF650373:KF650373;species=Porcineepidemicdiarrheavirus;taxid=28295;segment=N/A;
>KF650374:KF650374;species=Porcineepidemicdiarrheavirus;taxid=28295;segment=N/A;
>KF650375:KF650375;species=Porcineepidemicdiarrheavirus;taxid=28295;segment=N/A;
>KF663559:KF663559;species=Aviancoronavirus;taxid=694014;segment=N/A;
>KF663560:KF663560;species=Aviancoronavirus;taxid=694014;segment=N/A;
>KF663561:KF663561;species=Aviancoronavirus;taxid=694014;segment=N/A;
>KJ135013:KJ135013;species=Aviancoronavirus;taxid=694014;segment=N/A;
>KF931628:KF931628;species=Aviancoronavirus;taxid=694014;segment=N/A;
>KJ462462:KJ462462;species=CoronavirusHKU15;taxid=1965089;segment=N/A;
>KF745068:KF745068;species=MiddleEastrespiratorysyndrome-relatedcoronavirus;taxid=1335626;segment=N/A;
>KJ361500:KJ361500;species=MiddleEastrespiratorysyndrome-relatedcoronavirus;taxid=1335626;segment=N/A;
>KJ361501:KJ361501;species=MiddleEastrespiratorysyndrome-relatedcoronavirus;taxid=1335626;segment=N/A;
>KJ361502:KJ361502;species=MiddleEastrespiratorysyndrome-relatedcoronavirus;taxid=1335626;segment=N/A;
>KJ361503:KJ361503;species=MiddleEastrespiratorysyndrome-relatedcoronavirus;taxid=1335626;segment=N/A;
>KF840537:KF840537;species=Porcineepidemicdiarrheavirus;taxid=28295;segment=N/A;
>KJ156866:KJ156866;species=MiddleEastrespiratorysyndrome-relatedcoronavirus;taxid=1335626;segment=N/A;
>KJ156869:KJ156869;species=MiddleEastrespiratorysyndrome-relatedcoronavirus;taxid=1335626;segment=N/A;
>KJ156874:KJ156874;species=MiddleEastrespiratorysyndrome-relatedcoronavirus;taxid=1335626;segment=N/A;
>KJ156881:KJ156881;species=MiddleEastrespiratorysyndrome-relatedcoronavirus;taxid=1335626;segment=N/A;
>KJ156910:KJ156910;species=MiddleEastrespiratorysyndrome-relatedcoronavirus;taxid=1335626;segment=N/A;
>KJ156934:KJ156934;species=MiddleEastrespiratorysyndrome-relatedcoronavirus;taxid=1335626;segment=N/A;
>KJ156944:KJ156944;species=MiddleEastrespiratorysyndrome-relatedcoronavirus;taxid=1335626;segment=N/A;
>KJ156949:KJ156949;species=MiddleEastrespiratorysyndrome-relatedcoronavirus;taxid=1335626;segment=N/A;
>KJ156952:KJ156952;species=MiddleEastrespiratorysyndrome-relatedcoronavirus;taxid=1335626;segment=N/A;
>KJ158152:KJ158152;species=Porcineepidemicdiarrheavirus;taxid=28295;segment=N/A;
>KJ473795:KJ473795;species=UnclassifiedBatcoronavirus1A;taxid=393767;segment=N/A;
>KJ473796:KJ473796;species=UnclassifiedBatcoronavirus1A;taxid=393767;segment=N/A;
>KJ473797:KJ473797;species=MiniopterusbatcoronavirusHKU8;taxid=694001;segment=N/A;
>KJ473798:KJ473798;species=MiniopterusbatcoronavirusHKU8;taxid=694001;segment=N/A;
>KJ473799:KJ473799;species=MiniopterusbatcoronavirusHKU8;taxid=694001;segment=N/A;
>KJ473800:KJ473800;species=MiniopterusbatcoronavirusHKU8;taxid=694001;segment=N/A;
>KF760557:KF760557;species=Porcineepidemicdiarrheavirus;taxid=28295;segment=N/A;
>KJ473810:KJ473810;species=RhinolophusferrumequinumalphacoronavirusHuB-2013;taxid=2501926;segment=N/A;
>KJ473811:KJ473811;species=Severeacuterespiratorysyndrome-relatedcoronavirus;taxid=694009;segment=N/A;
>KJ473812:KJ473812;species=Severeacuterespiratorysyndrome-relatedcoronavirus;taxid=694009;segment=N/A;
>KJ473813:KJ473813;species=Severeacuterespiratorysyndrome-relatedcoronavirus;taxid=694009;segment=N/A;
>KF853202:KF853202;species=Aviancoronavirus;taxid=694014;segment=N/A;
>KJ473814:KJ473814;species=Severeacuterespiratorysyndrome-relatedcoronavirus;taxid=694009;segment=N/A;
>KJ473815:KJ473815;species=Severeacuterespiratorysyndrome-relatedcoronavirus;taxid=694009;segment=N/A;
>KJ473816:KJ473816;species=Severeacuterespiratorysyndrome-relatedcoronavirus;taxid=694009;segment=N/A;
>KJ473820:KJ473820;species=PipistrellusbatcoronavirusHKU5;taxid=694008;segment=N/A;
>KJ473821:KJ473821;species=MiddleEastrespiratorysyndrome-relatedcoronavirus;taxid=1335626;segment=N/A;
>KJ473822:KJ473822;species=TylonycterisbatcoronavirusHKU4;taxid=694007;segment=N/A;
>KF761675:KF761675;species=Porcineepidemicdiarrheavirus;taxid=28295;segment=N/A;
>KJ556336:KJ556336;species=MiddleEastrespiratorysyndrome-relatedcoronavirus;taxid=1335626;segment=N/A;
>KF961221:KF961221;species=MiddleEastrespiratorysyndrome-relatedcoronavirus;taxid=1335626;segment=N/A;
>KF961222:KF961222;species=MiddleEastrespiratorysyndrome-relatedcoronavirus;taxid=1335626;segment=N/A;
>KJ477102:KJ477102;species=MiddleEastrespiratorysyndrome-relatedcoronavirus;taxid=1335626;segment=N/A;
>KJ481931:KJ481931;species=CoronavirusHKU15;taxid=1965089;segment=N/A;
>KJ567050:KJ567050;species=CoronavirusHKU15;taxid=1965089;segment=N/A;
>KJ569769:KJ569769;species=CoronavirusHKU15;taxid=1965089;segment=N/A;
>KJ584355:KJ584355;species=CoronavirusHKU15;taxid=1965089;segment=N/A;
>KJ584356:KJ584356;species=CoronavirusHKU15;taxid=1965089;segment=N/A;
>KJ584357:KJ584357;species=CoronavirusHKU15;taxid=1965089;segment=N/A;
>KJ584358:KJ584358;species=CoronavirusHKU15;taxid=1965089;segment=N/A;
>KJ584359:KJ584359;species=CoronavirusHKU15;taxid=1965089;segment=N/A;
>KJ584361:KJ584361;species=Porcineepidemicdiarrheavirus;taxid=28295;segment=N/A;
>KJ588062:KJ588062;species=Porcineepidemicdiarrheavirus;taxid=28295;segment=N/A;
>KJ588063:KJ588063;species=Porcineepidemicdiarrheavirus;taxid=28295;segment=N/A;
>KJ526096:KJ526096;species=Porcineepidemicdiarrheavirus;taxid=28295;segment=N/A;
>KJ601777:KJ601777;species=CoronavirusHKU15;taxid=1965089;segment=N/A;
>KJ601778:KJ601778;species=CoronavirusHKU15;taxid=1965089;segment=N/A;
>KJ601779:KJ601779;species=CoronavirusHKU15;taxid=1965089;segment=N/A;
>KJ601780:KJ601780;species=CoronavirusHKU15;taxid=1965089;segment=N/A;
>KJ769231:KJ769231;species=CoronavirusHKU15;taxid=1965089;segment=N/A;
>KJ399978:KJ399978;species=Porcineepidemicdiarrheavirus;taxid=28295;segment=N/A;
>KM015348:KM015348;species=MiddleEastrespiratorysyndrome-relatedcoronavirus;taxid=1335626;segment=N/A;
>KJ408801:KJ408801;species=Porcineepidemicdiarrheavirus;taxid=28295;segment=N/A;
>KJ184549:KJ184549;species=Porcineepidemicdiarrheavirus;taxid=28295;segment=N/A;
>KJ614529:KJ614529;species=MiddleEastrespiratorysyndrome-relatedcoronavirus;taxid=1335626;segment=N/A;
>KJ620016:KJ620016;species=CoronavirusHKU15;taxid=1965089;segment=N/A;
>KM027255:KM027255;species=MiddleEastrespiratorysyndrome-relatedcoronavirus;taxid=1335626;segment=N/A;
>KM027256:KM027256;species=MiddleEastrespiratorysyndrome-relatedcoronavirus;taxid=1335626;segment=N/A;
>KM027257:KM027257;species=MiddleEastrespiratorysyndrome-relatedcoronavirus;taxid=1335626;segment=N/A;
>KM027258:KM027258;species=MiddleEastrespiratorysyndrome-relatedcoronavirus;taxid=1335626;segment=N/A;
>KM027259:KM027259;species=MiddleEastrespiratorysyndrome-relatedcoronavirus;taxid=1335626;segment=N/A;
>KM027260:KM027260;species=MiddleEastrespiratorysyndrome-relatedcoronavirus;taxid=1335626;segment=N/A;
>KM027262:KM027262;species=MiddleEastrespiratorysyndrome-relatedcoronavirus;taxid=1335626;segment=N/A;
>KJ623926:KJ623926;species=Porcineepidemicdiarrheavirus;taxid=28295;segment=N/A;
>KJ713295:KJ713295;species=MiddleEastrespiratorysyndrome-relatedcoronavirus;taxid=1335626;segment=N/A;
>KJ713296:KJ713296;species=MiddleEastrespiratorysyndrome-relatedcoronavirus;taxid=1335626;segment=N/A;
>KJ713297:KJ713297;species=MiddleEastrespiratorysyndrome-relatedcoronavirus;taxid=1335626;segment=N/A;
>KJ713298:KJ713298;species=MiddleEastrespiratorysyndrome-relatedcoronavirus;taxid=1335626;segment=N/A;
>KJ713299:KJ713299;species=MiddleEastrespiratorysyndrome-relatedcoronavirus;taxid=1335626;segment=N/A;
>KJ777677:KJ777677;species=Porcineepidemicdiarrheavirus;taxid=28295;segment=N/A;
>KJ777678:KJ777678;species=Porcineepidemicdiarrheavirus;taxid=28295;segment=N/A;
>KJ778615:KJ778615;species=Porcineepidemicdiarrheavirus;taxid=28295;segment=N/A;
>KJ778616:KJ778616;species=Porcineepidemicdiarrheavirus;taxid=28295;segment=N/A;
>KM242131:KM242131;species=Porcineepidemicdiarrheavirus;taxid=28295;segment=N/A;
>KJ425485:KJ425485;species=Aviancoronavirus;taxid=694014;segment=N/A;
>KJ425486:KJ425486;species=Aviancoronavirus;taxid=694014;segment=N/A;
>KJ425487:KJ425487;species=Aviancoronavirus;taxid=694014;segment=N/A;
>KJ425488:KJ425488;species=Aviancoronavirus;taxid=694014;segment=N/A;
>KJ425489:KJ425489;species=Aviancoronavirus;taxid=694014;segment=N/A;
>KJ425490:KJ425490;species=Aviancoronavirus;taxid=694014;segment=N/A;
>KJ425491:KJ425491;species=Aviancoronavirus;taxid=694014;segment=N/A;
>KJ425492:KJ425492;species=Aviancoronavirus;taxid=694014;segment=N/A;
>KJ425493:KJ425493;species=Aviancoronavirus;taxid=694014;segment=N/A;
>KJ425494:KJ425494;species=Aviancoronavirus;taxid=694014;segment=N/A;
>KJ425495:KJ425495;species=Aviancoronavirus;taxid=694014;segment=N/A;
>KJ425496:KJ425496;species=Aviancoronavirus;taxid=694014;segment=N/A;
>KJ425497:KJ425497;species=Aviancoronavirus;taxid=694014;segment=N/A;
>KJ425498:KJ425498;species=Aviancoronavirus;taxid=694014;segment=N/A;
>KJ425499:KJ425499;species=Aviancoronavirus;taxid=694014;segment=N/A;
>KJ425500:KJ425500;species=Aviancoronavirus;taxid=694014;segment=N/A;
>KJ425501:KJ425501;species=Aviancoronavirus;taxid=694014;segment=N/A;
>KJ425502:KJ425502;species=Aviancoronavirus;taxid=694014;segment=N/A;
>KJ425503:KJ425503;species=Aviancoronavirus;taxid=694014;segment=N/A;
>KJ425504:KJ425504;species=Aviancoronavirus;taxid=694014;segment=N/A;
>KJ425505:KJ425505;species=Aviancoronavirus;taxid=694014;segment=N/A;
>KJ425506:KJ425506;species=Aviancoronavirus;taxid=694014;segment=N/A;
>KJ425507:KJ425507;species=Aviancoronavirus;taxid=694014;segment=N/A;
>KJ425508:KJ425508;species=Aviancoronavirus;taxid=694014;segment=N/A;
>KJ425509:KJ425509;species=Aviancoronavirus;taxid=694014;segment=N/A;
>KJ425510:KJ425510;species=Aviancoronavirus;taxid=694014;segment=N/A;
>KJ425511:KJ425511;species=Aviancoronavirus;taxid=694014;segment=N/A;
>KJ425512:KJ425512;species=Aviancoronavirus;taxid=694014;segment=N/A;
>KJ435283:KJ435283;species=Aviancoronavirus;taxid=694014;segment=N/A;
>KJ435284:KJ435284;species=Aviancoronavirus;taxid=694014;segment=N/A;
>KJ435285:KJ435285;species=Aviancoronavirus;taxid=694014;segment=N/A;
>KJ435286:KJ435286;species=Aviancoronavirus;taxid=694014;segment=N/A;
>KM077139:KM077139;species=Porcineepidemicdiarrheavirus;taxid=28295;segment=N/A;
>KJ813439:KJ813439;species=MiddleEastrespiratorysyndrome-relatedcoronavirus;taxid=1335626;segment=N/A;
>KM089829:KM089829;species=Porcineepidemicdiarrheavirus;taxid=28295;segment=N/A;
>KJ829365:KJ829365;species=MiddleEastrespiratorysyndrome-relatedcoronavirus;taxid=1335626;segment=N/A;
>KM189367:KM189367;species=Porcineepidemicdiarrheavirus;taxid=28295;segment=N/A;
>KM392224:KM392224;species=Porcineepidemicdiarrheavirus;taxid=28295;segment=N/A;
>KM392225:KM392225;species=Porcineepidemicdiarrheavirus;taxid=28295;segment=N/A;
>KM392226:KM392226;species=Porcineepidemicdiarrheavirus;taxid=28295;segment=N/A;
>KM392227:KM392227;species=Porcineepidemicdiarrheavirus;taxid=28295;segment=N/A;
>KM392228:KM392228;species=Porcineepidemicdiarrheavirus;taxid=28295;segment=N/A;
>KM392229:KM392229;species=Porcineepidemicdiarrheavirus;taxid=28295;segment=N/A;
>KM392230:KM392230;species=Porcineepidemicdiarrheavirus;taxid=28295;segment=N/A;
>KM392231:KM392231;species=Porcineepidemicdiarrheavirus;taxid=28295;segment=N/A;
>KM392232:KM392232;species=Porcineepidemicdiarrheavirus;taxid=28295;segment=N/A;
>KM609203:KM609203;species=Porcineepidemicdiarrheavirus;taxid=28295;segment=N/A;
>KM609204:KM609204;species=Porcineepidemicdiarrheavirus;taxid=28295;segment=N/A;
>KM609205:KM609205;species=Porcineepidemicdiarrheavirus;taxid=28295;segment=N/A;
>KM609206:KM609206;species=Porcineepidemicdiarrheavirus;taxid=28295;segment=N/A;
>KM609207:KM609207;species=Porcineepidemicdiarrheavirus;taxid=28295;segment=N/A;
>KM609208:KM609208;species=Porcineepidemicdiarrheavirus;taxid=28295;segment=N/A;
>KM609209:KM609209;species=Porcineepidemicdiarrheavirus;taxid=28295;segment=N/A;
>KM609210:KM609210;species=Porcineepidemicdiarrheavirus;taxid=28295;segment=N/A;
>KM609211:KM609211;species=Porcineepidemicdiarrheavirus;taxid=28295;segment=N/A;
>KM609212:KM609212;species=Porcineepidemicdiarrheavirus;taxid=28295;segment=N/A;
>KM609213:KM609213;species=Porcineepidemicdiarrheavirus;taxid=28295;segment=N/A;
>KJ645635:KJ645635;species=Porcineepidemicdiarrheavirus;taxid=28295;segment=N/A;
>KJ645636:KJ645636;species=Porcineepidemicdiarrheavirus;taxid=28295;segment=N/A;
>KJ645637:KJ645637;species=Porcineepidemicdiarrheavirus;taxid=28295;segment=N/A;
>KJ645638:KJ645638;species=Porcineepidemicdiarrheavirus;taxid=28295;segment=N/A;
>KJ645639:KJ645639;species=Porcineepidemicdiarrheavirus;taxid=28295;segment=N/A;
>KJ645640:KJ645640;species=Porcineepidemicdiarrheavirus;taxid=28295;segment=N/A;
>KJ645641:KJ645641;species=Porcineepidemicdiarrheavirus;taxid=28295;segment=N/A;
>KJ645642:KJ645642;species=Porcineepidemicdiarrheavirus;taxid=28295;segment=N/A;
>KJ645643:KJ645643;species=Porcineepidemicdiarrheavirus;taxid=28295;segment=N/A;
>KJ645644:KJ645644;species=Porcineepidemicdiarrheavirus;taxid=28295;segment=N/A;
>KJ645645:KJ645645;species=Porcineepidemicdiarrheavirus;taxid=28295;segment=N/A;
>KJ645646:KJ645646;species=Porcineepidemicdiarrheavirus;taxid=28295;segment=N/A;
>KJ645647:KJ645647;species=Porcineepidemicdiarrheavirus;taxid=28295;segment=N/A;
>KJ645648:KJ645648;species=Porcineepidemicdiarrheavirus;taxid=28295;segment=N/A;
>KJ645649:KJ645649;species=Porcineepidemicdiarrheavirus;taxid=28295;segment=N/A;
>KJ645650:KJ645650;species=Porcineepidemicdiarrheavirus;taxid=28295;segment=N/A;
>KJ645651:KJ645651;species=Porcineepidemicdiarrheavirus;taxid=28295;segment=N/A;
>KJ645652:KJ645652;species=Porcineepidemicdiarrheavirus;taxid=28295;segment=N/A;
>KJ645653:KJ645653;species=Porcineepidemicdiarrheavirus;taxid=28295;segment=N/A;
>KJ645654:KJ645654;species=Porcineepidemicdiarrheavirus;taxid=28295;segment=N/A;
>KJ645655:KJ645655;species=Porcineepidemicdiarrheavirus;taxid=28295;segment=N/A;
>KJ645656:KJ645656;species=Porcineepidemicdiarrheavirus;taxid=28295;segment=N/A;
>KJ645657:KJ645657;species=Porcineepidemicdiarrheavirus;taxid=28295;segment=N/A;
>KJ645658:KJ645658;species=Porcineepidemicdiarrheavirus;taxid=28295;segment=N/A;
>KJ645659:KJ645659;species=Porcineepidemicdiarrheavirus;taxid=28295;segment=N/A;
>KJ645660:KJ645660;species=Porcineepidemicdiarrheavirus;taxid=28295;segment=N/A;
>KJ645661:KJ645661;species=Porcineepidemicdiarrheavirus;taxid=28295;segment=N/A;
>KJ645663:KJ645663;species=Porcineepidemicdiarrheavirus;taxid=28295;segment=N/A;
>KJ645664:KJ645664;species=Porcineepidemicdiarrheavirus;taxid=28295;segment=N/A;
>KJ645665:KJ645665;species=Porcineepidemicdiarrheavirus;taxid=28295;segment=N/A;
>KJ645666:KJ645666;species=Porcineepidemicdiarrheavirus;taxid=28295;segment=N/A;
>KJ645667:KJ645667;species=Porcineepidemicdiarrheavirus;taxid=28295;segment=N/A;
>KJ645668:KJ645668;species=Porcineepidemicdiarrheavirus;taxid=28295;segment=N/A;
>KJ645669:KJ645669;species=Porcineepidemicdiarrheavirus;taxid=28295;segment=N/A;
>KJ645670:KJ645670;species=Porcineepidemicdiarrheavirus;taxid=28295;segment=N/A;
>KJ645671:KJ645671;species=Porcineepidemicdiarrheavirus;taxid=28295;segment=N/A;
>KJ645672:KJ645672;species=Porcineepidemicdiarrheavirus;taxid=28295;segment=N/A;
>KJ645673:KJ645673;species=Porcineepidemicdiarrheavirus;taxid=28295;segment=N/A;
>KJ645674:KJ645674;species=Porcineepidemicdiarrheavirus;taxid=28295;segment=N/A;
>KJ645677:KJ645677;species=Porcineepidemicdiarrheavirus;taxid=28295;segment=N/A;
>KJ645678:KJ645678;species=Porcineepidemicdiarrheavirus;taxid=28295;segment=N/A;
>KJ645679:KJ645679;species=Porcineepidemicdiarrheavirus;taxid=28295;segment=N/A;
>KJ645680:KJ645680;species=Porcineepidemicdiarrheavirus;taxid=28295;segment=N/A;
>KJ645681:KJ645681;species=Porcineepidemicdiarrheavirus;taxid=28295;segment=N/A;
>KJ645682:KJ645682;species=Porcineepidemicdiarrheavirus;taxid=28295;segment=N/A;
>KJ645683:KJ645683;species=Porcineepidemicdiarrheavirus;taxid=28295;segment=N/A;
>KJ645684:KJ645684;species=Porcineepidemicdiarrheavirus;taxid=28295;segment=N/A;
>KJ645685:KJ645685;species=Porcineepidemicdiarrheavirus;taxid=28295;segment=N/A;
>KJ645686:KJ645686;species=Porcineepidemicdiarrheavirus;taxid=28295;segment=N/A;
>KJ645687:KJ645687;species=Porcineepidemicdiarrheavirus;taxid=28295;segment=N/A;
>KJ645688:KJ645688;species=Porcineepidemicdiarrheavirus;taxid=28295;segment=N/A;
>KJ645689:KJ645689;species=Porcineepidemicdiarrheavirus;taxid=28295;segment=N/A;
>KJ645690:KJ645690;species=Porcineepidemicdiarrheavirus;taxid=28295;segment=N/A;
>KJ645691:KJ645691;species=Porcineepidemicdiarrheavirus;taxid=28295;segment=N/A;
>KJ645692:KJ645692;species=Porcineepidemicdiarrheavirus;taxid=28295;segment=N/A;
>KJ645693:KJ645693;species=Porcineepidemicdiarrheavirus;taxid=28295;segment=N/A;
>KJ645694:KJ645694;species=Porcineepidemicdiarrheavirus;taxid=28295;segment=N/A;
>KJ645695:KJ645695;species=Porcineepidemicdiarrheavirus;taxid=28295;segment=N/A;
>KJ645696:KJ645696;species=Porcineepidemicdiarrheavirus;taxid=28295;segment=N/A;
>KJ645697:KJ645697;species=Porcineepidemicdiarrheavirus;taxid=28295;segment=N/A;
>KJ645698:KJ645698;species=Porcineepidemicdiarrheavirus;taxid=28295;segment=N/A;
>KJ645699:KJ645699;species=Porcineepidemicdiarrheavirus;taxid=28295;segment=N/A;
>KJ645700:KJ645700;species=Porcineepidemicdiarrheavirus;taxid=28295;segment=N/A;
>KJ645701:KJ645701;species=Porcineepidemicdiarrheavirus;taxid=28295;segment=N/A;
>KM403155:KM403155;species=Porcineepidemicdiarrheavirus;taxid=28295;segment=N/A;
>KJ645702:KJ645702;species=Porcineepidemicdiarrheavirus;taxid=28295;segment=N/A;
>KJ645703:KJ645703;species=Porcineepidemicdiarrheavirus;taxid=28295;segment=N/A;
>KJ645704:KJ645704;species=Porcineepidemicdiarrheavirus;taxid=28295;segment=N/A;
>KJ645705:KJ645705;species=Porcineepidemicdiarrheavirus;taxid=28295;segment=N/A;
>KJ645706:KJ645706;species=Porcineepidemicdiarrheavirus;taxid=28295;segment=N/A;
>KJ645707:KJ645707;species=Porcineepidemicdiarrheavirus;taxid=28295;segment=N/A;
>KJ645708:KJ645708;species=Porcineepidemicdiarrheavirus;taxid=28295;segment=N/A;
>KM052365:KM052365;species=Porcineepidemicdiarrheavirus;taxid=28295;segment=N/A;
>KJ650098:KJ650098;species=MiddleEastrespiratorysyndrome-relatedcoronavirus;taxid=1335626;segment=N/A;
>KJ650295:KJ650295;species=MiddleEastrespiratorysyndrome-relatedcoronavirus;taxid=1335626;segment=N/A;
>KJ650297:KJ650297;species=MiddleEastrespiratorysyndrome-relatedcoronavirus;taxid=1335626;segment=N/A;
>KJ662670:KJ662670;species=Porcineepidemicdiarrheavirus;taxid=28295;segment=N/A;
>KM349743:KM349743;species=ChinaRattuscoronavirusHKU24;taxid=2501960;segment=N/A;
>KM349744:KM349744;species=ChinaRattuscoronavirusHKU24;taxid=2501960;segment=N/A;
>KM210277:KM210277;species=MiddleEastrespiratorysyndrome-relatedcoronavirus;taxid=1335626;segment=N/A;
>KM210278:KM210278;species=MiddleEastrespiratorysyndrome-relatedcoronavirus;taxid=1335626;segment=N/A;
>KJ958218:KJ958218;species=Betacoronavirus1;taxid=694003;segment=N/A;
>KJ958219:KJ958219;species=Betacoronavirus1;taxid=694003;segment=N/A;
>KJ960178:KJ960178;species=Porcineepidemicdiarrheavirus;taxid=28295;segment=N/A;
>KJ960179:KJ960179;species=Porcineepidemicdiarrheavirus;taxid=28295;segment=N/A;
>KJ960180:KJ960180;species=Porcineepidemicdiarrheavirus;taxid=28295;segment=N/A;
>KM454473:KM454473;species=Aviancoronavirus;taxid=694014;segment=N/A;
>KM820765:KM820765;species=CoronavirusHKU15;taxid=1965089;segment=N/A;
>KM213963:KM213963;species=Aviancoronavirus;taxid=694014;segment=N/A;
>KP036502:KP036502;species=Aviancoronavirus;taxid=694014;segment=N/A;
>KP036503:KP036503;species=Aviancoronavirus;taxid=694014;segment=N/A;
>KP036504:KP036504;species=Aviancoronavirus;taxid=694014;segment=N/A;
>KP036505:KP036505;species=Aviancoronavirus;taxid=694014;segment=N/A;
>KP343691:KP343691;species=Aviancoronavirus;taxid=694014;segment=N/A;
>KM586818:KM586818;species=Aviancoronavirus;taxid=694014;segment=N/A;
>KM887144:KM887144;species=Porcineepidemicdiarrheavirus;taxid=28295;segment=N/A;
>KP198610:KP198610;species=Betacoronavirus1;taxid=694003;segment=N/A;
>KP198611:KP198611;species=Betacoronavirus1;taxid=694003;segment=N/A;
>KP403802:KP403802;species=Porcineepidemicdiarrheavirus;taxid=28295;segment=N/A;
>KP403954:KP403954;species=Porcineepidemicdiarrheavirus;taxid=28295;segment=N/A;
>KP202848:KP202848;species=Alphacoronavirus1;taxid=693997;segment=N/A;
>KP209306:KP209306;species=MiddleEastrespiratorysyndrome-relatedcoronavirus;taxid=1335626;segment=N/A;
>KP209307:KP209307;species=MiddleEastrespiratorysyndrome-relatedcoronavirus;taxid=1335626;segment=N/A;
>KP209308:KP209308;species=MiddleEastrespiratorysyndrome-relatedcoronavirus;taxid=1335626;segment=N/A;
>KP209309:KP209309;species=MiddleEastrespiratorysyndrome-relatedcoronavirus;taxid=1335626;segment=N/A;
>KP209310:KP209310;species=MiddleEastrespiratorysyndrome-relatedcoronavirus;taxid=1335626;segment=N/A;
>KP209312:KP209312;species=MiddleEastrespiratorysyndrome-relatedcoronavirus;taxid=1335626;segment=N/A;
>KP209313:KP209313;species=MiddleEastrespiratorysyndrome-relatedcoronavirus;taxid=1335626;segment=N/A;
>KM975735:KM975735;species=Porcineepidemicdiarrheavirus;taxid=28295;segment=N/A;
>KM975736:KM975736;species=Porcineepidemicdiarrheavirus;taxid=28295;segment=N/A;
>KM975737:KM975737;species=Porcineepidemicdiarrheavirus;taxid=28295;segment=N/A;
>KM975738:KM975738;species=Porcineepidemicdiarrheavirus;taxid=28295;segment=N/A;
>KM975739:KM975739;species=Porcineepidemicdiarrheavirus;taxid=28295;segment=N/A;
>KM975740:KM975740;species=Porcineepidemicdiarrheavirus;taxid=28295;segment=N/A;
>KM975741:KM975741;species=Porcineepidemicdiarrheavirus;taxid=28295;segment=N/A;
>KP223131:KP223131;species=MiddleEastrespiratorysyndrome-relatedcoronavirus;taxid=1335626;segment=N/A;
>KP688354:KP688354;species=Porcineepidemicdiarrheavirus;taxid=28295;segment=N/A;
>KP118880:KP118880;species=Aviancoronavirus;taxid=694014;segment=N/A;
>KP118881:KP118881;species=Aviancoronavirus;taxid=694014;segment=N/A;
>KP118882:KP118882;species=Aviancoronavirus;taxid=694014;segment=N/A;
>KP118883:KP118883;species=Aviancoronavirus;taxid=694014;segment=N/A;
>KP118884:KP118884;species=Aviancoronavirus;taxid=694014;segment=N/A;
>KP118885:KP118885;species=Aviancoronavirus;taxid=694014;segment=N/A;
>KP118886:KP118886;species=Aviancoronavirus;taxid=694014;segment=N/A;
>KP118887:KP118887;species=Aviancoronavirus;taxid=694014;segment=N/A;
>KP118888:KP118888;species=Aviancoronavirus;taxid=694014;segment=N/A;
>KP118889:KP118889;species=Aviancoronavirus;taxid=694014;segment=N/A;
>KP118890:KP118890;species=Aviancoronavirus;taxid=694014;segment=N/A;
>KP118891:KP118891;species=Aviancoronavirus;taxid=694014;segment=N/A;
>KP118892:KP118892;species=Aviancoronavirus;taxid=694014;segment=N/A;
>KP118893:KP118893;species=Aviancoronavirus;taxid=694014;segment=N/A;
>KP118894:KP118894;species=Aviancoronavirus;taxid=694014;segment=N/A;
>KP143507:KP143507;species=Alphacoronavirus1;taxid=693997;segment=N/A;
>KP143508:KP143508;species=Alphacoronavirus1;taxid=693997;segment=N/A;
>KP143509:KP143509;species=Alphacoronavirus1;taxid=693997;segment=N/A;
>KP143510:KP143510;species=Alphacoronavirus1;taxid=693997;segment=N/A;
>KP143511:KP143511;species=Alphacoronavirus1;taxid=693997;segment=N/A;
>KP143512:KP143512;species=Alphacoronavirus1;taxid=693997;segment=N/A;
>KP719927:KP719927;species=MiddleEastrespiratorysyndrome-relatedcoronavirus;taxid=1335626;segment=N/A;
>KP719928:KP719928;species=MiddleEastrespiratorysyndrome-relatedcoronavirus;taxid=1335626;segment=N/A;
>KP719929:KP719929;species=MiddleEastrespiratorysyndrome-relatedcoronavirus;taxid=1335626;segment=N/A;
>KP719930:KP719930;species=MiddleEastrespiratorysyndrome-relatedcoronavirus;taxid=1335626;segment=N/A;
>KP719931:KP719931;species=MiddleEastrespiratorysyndrome-relatedcoronavirus;taxid=1335626;segment=N/A;
>KP719932:KP719932;species=MiddleEastrespiratorysyndrome-relatedcoronavirus;taxid=1335626;segment=N/A;
>KP719933:KP719933;species=MiddleEastrespiratorysyndrome-relatedcoronavirus;taxid=1335626;segment=N/A;
>KP162057:KP162057;species=Porcineepidemicdiarrheavirus;taxid=28295;segment=N/A;
>KP886808:KP886808;species=Severeacuterespiratorysyndrome-relatedcoronavirus;taxid=694009;segment=N/A;
>KP886809:KP886809;species=Severeacuterespiratorysyndrome-relatedcoronavirus;taxid=694009;segment=N/A;
>KP887098:KP887098;species=Murinecoronavirus;taxid=694005;segment=N/A;
>KP890336:KP890336;species=Porcineepidemicdiarrheavirus;taxid=28295;segment=N/A;
>KP728470:KP728470;species=Porcineepidemicdiarrheavirus;taxid=28295;segment=N/A;
>KP641661:KP641661;species=Porcineepidemicdiarrheavirus;taxid=28295;segment=N/A;
>KP641662:KP641662;species=Porcineepidemicdiarrheavirus;taxid=28295;segment=N/A;
>KP641663:KP641663;species=Porcineepidemicdiarrheavirus;taxid=28295;segment=N/A;
>KP780179:KP780179;species=Aviancoronavirus;taxid=694014;segment=N/A;
>KR061458:KR061458;species=Porcineepidemicdiarrheavirus;taxid=28295;segment=N/A;
>KP790143:KP790143;species=Aviancoronavirus;taxid=694014;segment=N/A;
>KP790144:KP790144;species=Aviancoronavirus;taxid=694014;segment=N/A;
>KP790145:KP790145;species=Aviancoronavirus;taxid=694014;segment=N/A;
>KP790146:KP790146;species=Aviancoronavirus;taxid=694014;segment=N/A;
>KP662631:KP662631;species=Aviancoronavirus;taxid=694014;segment=N/A;
>KR231009:KR231009;species=Aviancoronavirus;taxid=694014;segment=N/A;
>KR265759:KR265759;species=Porcineepidemicdiarrheavirus;taxid=28295;segment=N/A;
>KR265760:KR265760;species=Porcineepidemicdiarrheavirus;taxid=28295;segment=N/A;
>KR265762:KR265762;species=Porcineepidemicdiarrheavirus;taxid=28295;segment=N/A;
>KR265763:KR265763;species=Porcineepidemicdiarrheavirus;taxid=28295;segment=N/A;
>KR265764:KR265764;species=Porcineepidemicdiarrheavirus;taxid=28295;segment=N/A;
>KR265765:KR265765;species=Porcineepidemicdiarrheavirus;taxid=28295;segment=N/A;
>KR265766:KR265766;species=Porcineepidemicdiarrheavirus;taxid=28295;segment=N/A;
>KR265767:KR265767;species=Porcineepidemicdiarrheavirus;taxid=28295;segment=N/A;
>KR265768:KR265768;species=Porcineepidemicdiarrheavirus;taxid=28295;segment=N/A;
>KR265769:KR265769;species=Porcineepidemicdiarrheavirus;taxid=28295;segment=N/A;
>KR265770:KR265770;species=Porcineepidemicdiarrheavirus;taxid=28295;segment=N/A;
>KR265771:KR265771;species=Porcineepidemicdiarrheavirus;taxid=28295;segment=N/A;
>KR265772:KR265772;species=Porcineepidemicdiarrheavirus;taxid=28295;segment=N/A;
>KR265773:KR265773;species=Porcineepidemicdiarrheavirus;taxid=28295;segment=N/A;
>KR265774:KR265774;species=Porcineepidemicdiarrheavirus;taxid=28295;segment=N/A;
>KR265775:KR265775;species=Porcineepidemicdiarrheavirus;taxid=28295;segment=N/A;
>KR265776:KR265776;species=Porcineepidemicdiarrheavirus;taxid=28295;segment=N/A;
>KR265777:KR265777;species=Porcineepidemicdiarrheavirus;taxid=28295;segment=N/A;
>KR265778:KR265778;species=Porcineepidemicdiarrheavirus;taxid=28295;segment=N/A;
>KR265779:KR265779;species=Porcineepidemicdiarrheavirus;taxid=28295;segment=N/A;
>KR265780:KR265780;species=Porcineepidemicdiarrheavirus;taxid=28295;segment=N/A;
>KR265781:KR265781;species=Porcineepidemicdiarrheavirus;taxid=28295;segment=N/A;
>KR265782:KR265782;species=Porcineepidemicdiarrheavirus;taxid=28295;segment=N/A;
>KR265783:KR265783;species=Porcineepidemicdiarrheavirus;taxid=28295;segment=N/A;
>KR265784:KR265784;species=Porcineepidemicdiarrheavirus;taxid=28295;segment=N/A;
>KR265785:KR265785;species=Porcineepidemicdiarrheavirus;taxid=28295;segment=N/A;
>KR265786:KR265786;species=Porcineepidemicdiarrheavirus;taxid=28295;segment=N/A;
>KR265787:KR265787;species=Porcineepidemicdiarrheavirus;taxid=28295;segment=N/A;
>KR265788:KR265788;species=Porcineepidemicdiarrheavirus;taxid=28295;segment=N/A;
>KR265789:KR265789;species=Porcineepidemicdiarrheavirus;taxid=28295;segment=N/A;
>KR265790:KR265790;species=Porcineepidemicdiarrheavirus;taxid=28295;segment=N/A;
>KR265791:KR265791;species=Porcineepidemicdiarrheavirus;taxid=28295;segment=N/A;
>KR265792:KR265792;species=Porcineepidemicdiarrheavirus;taxid=28295;segment=N/A;
>KR265793:KR265793;species=Porcineepidemicdiarrheavirus;taxid=28295;segment=N/A;
>KR265794:KR265794;species=Porcineepidemicdiarrheavirus;taxid=28295;segment=N/A;
>KR265795:KR265795;species=Porcineepidemicdiarrheavirus;taxid=28295;segment=N/A;
>KR265796:KR265796;species=Porcineepidemicdiarrheavirus;taxid=28295;segment=N/A;
>KR265797:KR265797;species=Porcineepidemicdiarrheavirus;taxid=28295;segment=N/A;
>KR265798:KR265798;species=Porcineepidemicdiarrheavirus;taxid=28295;segment=N/A;
>KR265799:KR265799;species=Porcineepidemicdiarrheavirus;taxid=28295;segment=N/A;
>KR265800:KR265800;species=Porcineepidemicdiarrheavirus;taxid=28295;segment=N/A;
>KR265801:KR265801;species=Porcineepidemicdiarrheavirus;taxid=28295;segment=N/A;
>KR265802:KR265802;species=Porcineepidemicdiarrheavirus;taxid=28295;segment=N/A;
>KR265803:KR265803;species=Porcineepidemicdiarrheavirus;taxid=28295;segment=N/A;
>KR265804:KR265804;species=Porcineepidemicdiarrheavirus;taxid=28295;segment=N/A;
>KR265805:KR265805;species=Porcineepidemicdiarrheavirus;taxid=28295;segment=N/A;
>KR265806:KR265806;species=Porcineepidemicdiarrheavirus;taxid=28295;segment=N/A;
>KR265807:KR265807;species=Porcineepidemicdiarrheavirus;taxid=28295;segment=N/A;
>KR265808:KR265808;species=Porcineepidemicdiarrheavirus;taxid=28295;segment=N/A;
>KR265809:KR265809;species=Porcineepidemicdiarrheavirus;taxid=28295;segment=N/A;
>KR265810:KR265810;species=Porcineepidemicdiarrheavirus;taxid=28295;segment=N/A;
>KR265811:KR265811;species=Porcineepidemicdiarrheavirus;taxid=28295;segment=N/A;
>KR265812:KR265812;species=Porcineepidemicdiarrheavirus;taxid=28295;segment=N/A;
>KR265813:KR265813;species=Porcineepidemicdiarrheavirus;taxid=28295;segment=N/A;
>KR265814:KR265814;species=Porcineepidemicdiarrheavirus;taxid=28295;segment=N/A;
>KR265815:KR265815;species=Porcineepidemicdiarrheavirus;taxid=28295;segment=N/A;
>KR265816:KR265816;species=Porcineepidemicdiarrheavirus;taxid=28295;segment=N/A;
>KR265817:KR265817;species=Porcineepidemicdiarrheavirus;taxid=28295;segment=N/A;
>KR265819:KR265819;species=Porcineepidemicdiarrheavirus;taxid=28295;segment=N/A;
>KR265820:KR265820;species=Porcineepidemicdiarrheavirus;taxid=28295;segment=N/A;
>KR265821:KR265821;species=Porcineepidemicdiarrheavirus;taxid=28295;segment=N/A;
>KR265822:KR265822;species=Porcineepidemicdiarrheavirus;taxid=28295;segment=N/A;
>KR265823:KR265823;species=Porcineepidemicdiarrheavirus;taxid=28295;segment=N/A;
>KR265824:KR265824;species=Porcineepidemicdiarrheavirus;taxid=28295;segment=N/A;
>KR265825:KR265825;species=Porcineepidemicdiarrheavirus;taxid=28295;segment=N/A;
>KR265826:KR265826;species=Porcineepidemicdiarrheavirus;taxid=28295;segment=N/A;
>KR265827:KR265827;species=Porcineepidemicdiarrheavirus;taxid=28295;segment=N/A;
>KR265828:KR265828;species=Porcineepidemicdiarrheavirus;taxid=28295;segment=N/A;
>KR265829:KR265829;species=Porcineepidemicdiarrheavirus;taxid=28295;segment=N/A;
>KR265830:KR265830;species=Porcineepidemicdiarrheavirus;taxid=28295;segment=N/A;
>KR265831:KR265831;species=Porcineepidemicdiarrheavirus;taxid=28295;segment=N/A;
>KR265832:KR265832;species=Porcineepidemicdiarrheavirus;taxid=28295;segment=N/A;
>KR265834:KR265834;species=Porcineepidemicdiarrheavirus;taxid=28295;segment=N/A;
>KR265840:KR265840;species=Porcineepidemicdiarrheavirus;taxid=28295;segment=N/A;
>KR265841:KR265841;species=Porcineepidemicdiarrheavirus;taxid=28295;segment=N/A;
>KR265842:KR265842;species=Porcineepidemicdiarrheavirus;taxid=28295;segment=N/A;
>KR265843:KR265843;species=Porcineepidemicdiarrheavirus;taxid=28295;segment=N/A;
>KR265844:KR265844;species=Porcineepidemicdiarrheavirus;taxid=28295;segment=N/A;
>KR265845:KR265845;species=Porcineepidemicdiarrheavirus;taxid=28295;segment=N/A;
>KR265846:KR265846;species=Porcineepidemicdiarrheavirus;taxid=28295;segment=N/A;
>KR265847:KR265847;species=CoronavirusHKU15;taxid=1965089;segment=N/A;
>KR265848:KR265848;species=CoronavirusHKU15;taxid=1965089;segment=N/A;
>KR265849:KR265849;species=CoronavirusHKU15;taxid=1965089;segment=N/A;
>KR265850:KR265850;species=CoronavirusHKU15;taxid=1965089;segment=N/A;
>KR265851:KR265851;species=CoronavirusHKU15;taxid=1965089;segment=N/A;
>KR265852:KR265852;species=CoronavirusHKU15;taxid=1965089;segment=N/A;
>KR265853:KR265853;species=CoronavirusHKU15;taxid=1965089;segment=N/A;
>KR265854:KR265854;species=CoronavirusHKU15;taxid=1965089;segment=N/A;
>KR265855:KR265855;species=CoronavirusHKU15;taxid=1965089;segment=N/A;
>KR265856:KR265856;species=CoronavirusHKU15;taxid=1965089;segment=N/A;
>KR265858:KR265858;species=CoronavirusHKU15;taxid=1965089;segment=N/A;
>KR265859:KR265859;species=CoronavirusHKU15;taxid=1965089;segment=N/A;
>KR265860:KR265860;species=CoronavirusHKU15;taxid=1965089;segment=N/A;
>KR265861:KR265861;species=CoronavirusHKU15;taxid=1965089;segment=N/A;
>KR265862:KR265862;species=CoronavirusHKU15;taxid=1965089;segment=N/A;
>KR265863:KR265863;species=CoronavirusHKU15;taxid=1965089;segment=N/A;
>KR265864:KR265864;species=CoronavirusHKU15;taxid=1965089;segment=N/A;
>KR265865:KR265865;species=CoronavirusHKU15;taxid=1965089;segment=N/A;
>KP981395:KP981395;species=CoronavirusHKU15;taxid=1965089;segment=N/A;
>KP981644:KP981644;species=Alphacoronavirus1;taxid=693997;segment=N/A;
>KR270796:KR270796;species=Alphacoronavirus1;taxid=693997;segment=N/A;
>KR078299:KR078299;species=Porcineepidemicdiarrheavirus;taxid=28295;segment=N/A;
>KR078300:KR078300;species=Porcineepidemicdiarrheavirus;taxid=28295;segment=N/A;
>KR095279:KR095279;species=Porcineepidemicdiarrheavirus;taxid=28295;segment=N/A;
>KP849472:KP849472;species=Alphacoronavirus1;taxid=693997;segment=N/A;
>KT021228:KT021228;species=Porcineepidemicdiarrheavirus;taxid=28295;segment=N/A;
>KT021229:KT021229;species=Porcineepidemicdiarrheavirus;taxid=28295;segment=N/A;
>KT021230:KT021230;species=Porcineepidemicdiarrheavirus;taxid=28295;segment=N/A;
>KT021231:KT021231;species=Porcineepidemicdiarrheavirus;taxid=28295;segment=N/A;
>KT021232:KT021232;species=Porcineepidemicdiarrheavirus;taxid=28295;segment=N/A;
>KT021233:KT021233;species=Porcineepidemicdiarrheavirus;taxid=28295;segment=N/A;
>KT021234:KT021234;species=CoronavirusHKU15;taxid=1965089;segment=N/A;
>KR003452:KR003452;species=Porcineepidemicdiarrheavirus;taxid=28295;segment=N/A;
>KR873431:KR873431;species=Porcineepidemicdiarrheavirus;taxid=28295;segment=N/A;
>KR873434:KR873434;species=Porcineepidemicdiarrheavirus;taxid=28295;segment=N/A;
>KR873435:KR873435;species=Porcineepidemicdiarrheavirus;taxid=28295;segment=N/A;
>KR902510:KR902510;species=Aviancoronavirus;taxid=694014;segment=N/A;
>KT026453:KT026453;species=MiddleEastrespiratorysyndrome-relatedcoronavirus;taxid=1335626;segment=N/A;
>KT026454:KT026454;species=MiddleEastrespiratorysyndrome-relatedcoronavirus;taxid=1335626;segment=N/A;
>KR131621:KR131621;species=CoronavirusHKU15;taxid=1965089;segment=N/A;
>KT026456:KT026456;species=MiddleEastrespiratorysyndrome-relatedcoronavirus;taxid=1335626;segment=N/A;
>KT029139:KT029139;species=MiddleEastrespiratorysyndrome-relatedcoronavirus;taxid=1335626;segment=N/A;
>KP868572:KP868572;species=Aviancoronavirus;taxid=694014;segment=N/A;
>KP868573:KP868573;species=Aviancoronavirus;taxid=694014;segment=N/A;
>KR011263:KR011263;species=MiddleEastrespiratorysyndrome-relatedcoronavirus;taxid=1335626;segment=N/A;
>KR011265:KR011265;species=MiddleEastrespiratorysyndrome-relatedcoronavirus;taxid=1335626;segment=N/A;
>KR150443:KR150443;species=CoronavirusHKU15;taxid=1965089;segment=N/A;
>KR153325:KR153325;species=Porcineepidemicdiarrheavirus;taxid=28295;segment=N/A;
>KR809885:KR809885;species=Porcineepidemicdiarrheavirus;taxid=28295;segment=N/A;
>KT121572:KT121572;species=MiddleEastrespiratorysyndrome-relatedcoronavirus;taxid=1335626;segment=N/A;
>KT121574:KT121574;species=MiddleEastrespiratorysyndrome-relatedcoronavirus;taxid=1335626;segment=N/A;
>KT121576:KT121576;species=MiddleEastrespiratorysyndrome-relatedcoronavirus;taxid=1335626;segment=N/A;
>KT121577:KT121577;species=MiddleEastrespiratorysyndrome-relatedcoronavirus;taxid=1335626;segment=N/A;
>KT121578:KT121578;species=MiddleEastrespiratorysyndrome-relatedcoronavirus;taxid=1335626;segment=N/A;
>KT121579:KT121579;species=MiddleEastrespiratorysyndrome-relatedcoronavirus;taxid=1335626;segment=N/A;
>KT121580:KT121580;species=MiddleEastrespiratorysyndrome-relatedcoronavirus;taxid=1335626;segment=N/A;
>KT121581:KT121581;species=MiddleEastrespiratorysyndrome-relatedcoronavirus;taxid=1335626;segment=N/A;
>KR011756:KR011756;species=Porcineepidemicdiarrheavirus;taxid=28295;segment=N/A;
>KT203557:KT203557;species=Aviancoronavirus;taxid=694014;segment=N/A;
>KT156560:KT156560;species=MiddleEastrespiratorysyndrome-relatedcoronavirus;taxid=1335626;segment=N/A;
>KT156561:KT156561;species=MiddleEastrespiratorysyndrome-relatedcoronavirus;taxid=1335626;segment=N/A;
>KR818832:KR818832;species=Porcineepidemicdiarrheavirus;taxid=28295;segment=N/A;
>KR818833:KR818833;species=Porcineepidemicdiarrheavirus;taxid=28295;segment=N/A;
>KT225476:KT225476;species=MiddleEastrespiratorysyndrome-relatedcoronavirus;taxid=1335626;segment=N/A;
>KR822424:KR822424;species=Aviancoronavirus;taxid=694014;segment=N/A;
>KR608272:KR608272;species=Aviancoronavirus;taxid=694014;segment=N/A;
>KT006149:KT006149;species=MiddleEastrespiratorysyndrome-relatedcoronavirus;taxid=1335626;segment=N/A;
>KP757890:KP757890;species=CoronavirusHKU15;taxid=1965089;segment=N/A;
>KP757891:KP757891;species=CoronavirusHKU15;taxid=1965089;segment=N/A;
>KP757892:KP757892;species=CoronavirusHKU15;taxid=1965089;segment=N/A;
>KT381613:KT381613;species=CoronavirusHKU15;taxid=1965089;segment=N/A;
>KT381875:KT381875;species=HumancoronavirusNL63;taxid=277944;segment=N/A;
>KT323979:KT323979;species=Porcineepidemicdiarrheavirus;taxid=28295;segment=N/A;
>KT323980:KT323980;species=Porcineepidemicdiarrheavirus;taxid=28295;segment=N/A;
>KP765609:KP765609;species=Porcineepidemicdiarrheavirus;taxid=28295;segment=N/A;
>KT326819:KT326819;species=MiddleEastrespiratorysyndrome-relatedcoronavirus;taxid=1335626;segment=N/A;
>KR610991:KR610991;species=Porcineepidemicdiarrheavirus;taxid=28295;segment=N/A;
>KR610993:KR610993;species=Porcineepidemicdiarrheavirus;taxid=28295;segment=N/A;
>KR610994:KR610994;species=Porcineepidemicdiarrheavirus;taxid=28295;segment=N/A;
>KT253269:KT253269;species=Humancoronavirus229E;taxid=11137;segment=N/A;
>KT253270:KT253270;species=Humancoronavirus229E;taxid=11137;segment=N/A;
>KT253271:KT253271;species=Humancoronavirus229E;taxid=11137;segment=N/A;
>KT253272:KT253272;species=Humancoronavirus229E;taxid=11137;segment=N/A;
>KT253324:KT253324;species=Humancoronavirus229E;taxid=11137;segment=N/A;
>KT253325:KT253325;species=Humancoronavirus229E;taxid=11137;segment=N/A;
>KT253326:KT253326;species=Humancoronavirus229E;taxid=11137;segment=N/A;
>KT253327:KT253327;species=Humancoronavirus229E;taxid=11137;segment=N/A;
>KT253328:KT253328;species=Humancoronavirus229E;taxid=11137;segment=N/A;
>KT336560:KT336560;species=CoronavirusHKU15;taxid=1965089;segment=N/A;
>KT444582:KT444582;species=UnclassifiedSARS-likecoronavirusWIV16;taxid=1739625;segment=N/A;
>KT199103:KT199103;species=Porcineepidemicdiarrheavirus;taxid=28295;segment=N/A;
>KT266822:KT266822;species=CoronavirusHKU15;taxid=1965089;segment=N/A;
>KT266906:KT266906;species=HumancoronavirusNL63;taxid=277944;segment=N/A;
>KT591944:KT591944;species=Porcineepidemicdiarrheavirus;taxid=28295;segment=N/A;
>KT751244:KT751244;species=MiddleEastrespiratorysyndrome-relatedcoronavirus;taxid=1335626;segment=N/A;
>KT736031:KT736031;species=Aviancoronavirus;taxid=694014;segment=N/A;
>KT860508:KT860508;species=Porcineepidemicdiarrheavirus;taxid=28295;segment=N/A;
>KT736032:KT736032;species=Aviancoronavirus;taxid=694014;segment=N/A;
>KT861627:KT861627;species=MiddleEastrespiratorysyndrome-relatedcoronavirus;taxid=1335626;segment=N/A;
>KT861628:KT861628;species=MiddleEastrespiratorysyndrome-relatedcoronavirus;taxid=1335626;segment=N/A;
>KT368824:KT368824;species=MiddleEastrespiratorysyndrome-relatedcoronavirus;taxid=1335626;segment=N/A;
>KT368825:KT368825;species=MiddleEastrespiratorysyndrome-relatedcoronavirus;taxid=1335626;segment=N/A;
>KT368826:KT368826;species=MiddleEastrespiratorysyndrome-relatedcoronavirus;taxid=1335626;segment=N/A;
>KT368828:KT368828;species=MiddleEastrespiratorysyndrome-relatedcoronavirus;taxid=1335626;segment=N/A;
>KT368830:KT368830;species=MiddleEastrespiratorysyndrome-relatedcoronavirus;taxid=1335626;segment=N/A;
>KT368831:KT368831;species=MiddleEastrespiratorysyndrome-relatedcoronavirus;taxid=1335626;segment=N/A;
>KT368833:KT368833;species=MiddleEastrespiratorysyndrome-relatedcoronavirus;taxid=1335626;segment=N/A;
>KT368834:KT368834;species=MiddleEastrespiratorysyndrome-relatedcoronavirus;taxid=1335626;segment=N/A;
>KT368835:KT368835;species=MiddleEastrespiratorysyndrome-relatedcoronavirus;taxid=1335626;segment=N/A;
>KT368836:KT368836;species=MiddleEastrespiratorysyndrome-relatedcoronavirus;taxid=1335626;segment=N/A;
>KT368842:KT368842;species=MiddleEastrespiratorysyndrome-relatedcoronavirus;taxid=1335626;segment=N/A;
>KT368844:KT368844;species=MiddleEastrespiratorysyndrome-relatedcoronavirus;taxid=1335626;segment=N/A;
>KT368845:KT368845;species=MiddleEastrespiratorysyndrome-relatedcoronavirus;taxid=1335626;segment=N/A;
>KT368847:KT368847;species=MiddleEastrespiratorysyndrome-relatedcoronavirus;taxid=1335626;segment=N/A;
>KT368850:KT368850;species=MiddleEastrespiratorysyndrome-relatedcoronavirus;taxid=1335626;segment=N/A;
>KT368851:KT368851;species=MiddleEastrespiratorysyndrome-relatedcoronavirus;taxid=1335626;segment=N/A;
>KT368852:KT368852;species=MiddleEastrespiratorysyndrome-relatedcoronavirus;taxid=1335626;segment=N/A;
>KT368853:KT368853;species=MiddleEastrespiratorysyndrome-relatedcoronavirus;taxid=1335626;segment=N/A;
>KT368854:KT368854;species=MiddleEastrespiratorysyndrome-relatedcoronavirus;taxid=1335626;segment=N/A;
>KT368855:KT368855;species=MiddleEastrespiratorysyndrome-relatedcoronavirus;taxid=1335626;segment=N/A;
>KT368856:KT368856;species=MiddleEastrespiratorysyndrome-relatedcoronavirus;taxid=1335626;segment=N/A;
>KT368857:KT368857;species=MiddleEastrespiratorysyndrome-relatedcoronavirus;taxid=1335626;segment=N/A;
>KT368860:KT368860;species=MiddleEastrespiratorysyndrome-relatedcoronavirus;taxid=1335626;segment=N/A;
>KT368861:KT368861;species=MiddleEastrespiratorysyndrome-relatedcoronavirus;taxid=1335626;segment=N/A;
>KT368862:KT368862;species=MiddleEastrespiratorysyndrome-relatedcoronavirus;taxid=1335626;segment=N/A;
>KT368867:KT368867;species=MiddleEastrespiratorysyndrome-relatedcoronavirus;taxid=1335626;segment=N/A;
>KT368868:KT368868;species=MiddleEastrespiratorysyndrome-relatedcoronavirus;taxid=1335626;segment=N/A;
>KT368869:KT368869;species=MiddleEastrespiratorysyndrome-relatedcoronavirus;taxid=1335626;segment=N/A;
>KT368870:KT368870;species=MiddleEastrespiratorysyndrome-relatedcoronavirus;taxid=1335626;segment=N/A;
>KT368871:KT368871;species=MiddleEastrespiratorysyndrome-relatedcoronavirus;taxid=1335626;segment=N/A;
>KT368872:KT368872;species=MiddleEastrespiratorysyndrome-relatedcoronavirus;taxid=1335626;segment=N/A;
>KT368873:KT368873;species=MiddleEastrespiratorysyndrome-relatedcoronavirus;taxid=1335626;segment=N/A;
>KT368874:KT368874;species=MiddleEastrespiratorysyndrome-relatedcoronavirus;taxid=1335626;segment=N/A;
>KT368875:KT368875;species=MiddleEastrespiratorysyndrome-relatedcoronavirus;taxid=1335626;segment=N/A;
>KT368876:KT368876;species=MiddleEastrespiratorysyndrome-relatedcoronavirus;taxid=1335626;segment=N/A;
>KT368878:KT368878;species=MiddleEastrespiratorysyndrome-relatedcoronavirus;taxid=1335626;segment=N/A;
>KT368879:KT368879;species=MiddleEastrespiratorysyndrome-relatedcoronavirus;taxid=1335626;segment=N/A;
>KT368880:KT368880;species=MiddleEastrespiratorysyndrome-relatedcoronavirus;taxid=1335626;segment=N/A;
>KT368883:KT368883;species=MiddleEastrespiratorysyndrome-relatedcoronavirus;taxid=1335626;segment=N/A;
>KT368885:KT368885;species=MiddleEastrespiratorysyndrome-relatedcoronavirus;taxid=1335626;segment=N/A;
>KT368887:KT368887;species=MiddleEastrespiratorysyndrome-relatedcoronavirus;taxid=1335626;segment=N/A;
>KT368888:KT368888;species=MiddleEastrespiratorysyndrome-relatedcoronavirus;taxid=1335626;segment=N/A;
>KT368889:KT368889;species=MiddleEastrespiratorysyndrome-relatedcoronavirus;taxid=1335626;segment=N/A;
>KT368890:KT368890;species=MiddleEastrespiratorysyndrome-relatedcoronavirus;taxid=1335626;segment=N/A;
>KT368891:KT368891;species=UnclassifiedCamelcoronavirusHKU23;taxid=1699096;segment=N/A;
>KT368892:KT368892;species=Humancoronavirus229E;taxid=11137;segment=N/A;
>KT368893:KT368893;species=Humancoronavirus229E;taxid=11137;segment=N/A;
>KT368894:KT368894;species=Humancoronavirus229E;taxid=11137;segment=N/A;
>KT368895:KT368895;species=Humancoronavirus229E;taxid=11137;segment=N/A;
>KT368896:KT368896;species=Humancoronavirus229E;taxid=11137;segment=N/A;
>KT368897:KT368897;species=Humancoronavirus229E;taxid=11137;segment=N/A;
>KT368898:KT368898;species=Humancoronavirus229E;taxid=11137;segment=N/A;
>KT368899:KT368899;species=Humancoronavirus229E;taxid=11137;segment=N/A;
>KT368900:KT368900;species=Humancoronavirus229E;taxid=11137;segment=N/A;
>KT368901:KT368901;species=Humancoronavirus229E;taxid=11137;segment=N/A;
>KT368902:KT368902;species=Humancoronavirus229E;taxid=11137;segment=N/A;
>KT368903:KT368903;species=Humancoronavirus229E;taxid=11137;segment=N/A;
>KT368905:KT368905;species=Humancoronavirus229E;taxid=11137;segment=N/A;
>KT368906:KT368906;species=Humancoronavirus229E;taxid=11137;segment=N/A;
>KT368908:KT368908;species=Humancoronavirus229E;taxid=11137;segment=N/A;
>KT368910:KT368910;species=Humancoronavirus229E;taxid=11137;segment=N/A;
>KT368911:KT368911;species=Humancoronavirus229E;taxid=11137;segment=N/A;
>KT368912:KT368912;species=Humancoronavirus229E;taxid=11137;segment=N/A;
>KT368914:KT368914;species=Humancoronavirus229E;taxid=11137;segment=N/A;
>KT368915:KT368915;species=Humancoronavirus229E;taxid=11137;segment=N/A;
>KT368916:KT368916;species=Humancoronavirus229E;taxid=11137;segment=N/A;
>KT696544:KT696544;species=Alphacoronavirus1;taxid=693997;segment=N/A;
>KT779555:KT779555;species=HumancoronavirusHKU1;taxid=290028;segment=N/A;
>KT779556:KT779556;species=HumancoronavirusHKU1;taxid=290028;segment=N/A;
>KT374050:KT374050;species=MiddleEastrespiratorysyndrome-relatedcoronavirus;taxid=1335626;segment=N/A;
>KT374053:KT374053;species=MiddleEastrespiratorysyndrome-relatedcoronavirus;taxid=1335626;segment=N/A;
>KT374056:KT374056;species=MiddleEastrespiratorysyndrome-relatedcoronavirus;taxid=1335626;segment=N/A;
>KT374057:KT374057;species=MiddleEastrespiratorysyndrome-relatedcoronavirus;taxid=1335626;segment=N/A;
>KT806044:KT806044;species=MiddleEastrespiratorysyndrome-relatedcoronavirus;taxid=1335626;segment=N/A;
>KT806045:KT806045;species=MiddleEastrespiratorysyndrome-relatedcoronavirus;taxid=1335626;segment=N/A;
>KT806046:KT806046;species=MiddleEastrespiratorysyndrome-relatedcoronavirus;taxid=1335626;segment=N/A;
>KT806047:KT806047;species=MiddleEastrespiratorysyndrome-relatedcoronavirus;taxid=1335626;segment=N/A;
>KT806048:KT806048;species=MiddleEastrespiratorysyndrome-relatedcoronavirus;taxid=1335626;segment=N/A;
>KT806049:KT806049;species=MiddleEastrespiratorysyndrome-relatedcoronavirus;taxid=1335626;segment=N/A;
>KT806051:KT806051;species=MiddleEastrespiratorysyndrome-relatedcoronavirus;taxid=1335626;segment=N/A;
>KT806052:KT806052;species=MiddleEastrespiratorysyndrome-relatedcoronavirus;taxid=1335626;segment=N/A;
>KT806053:KT806053;species=MiddleEastrespiratorysyndrome-relatedcoronavirus;taxid=1335626;segment=N/A;
>KT806054:KT806054;species=MiddleEastrespiratorysyndrome-relatedcoronavirus;taxid=1335626;segment=N/A;
>KT806055:KT806055;species=MiddleEastrespiratorysyndrome-relatedcoronavirus;taxid=1335626;segment=N/A;
>KU051641:KU051641;species=CoronavirusHKU15;taxid=1965089;segment=N/A;
>KU051649:KU051649;species=CoronavirusHKU15;taxid=1965089;segment=N/A;
>KT941120:KT941120;species=Porcineepidemicdiarrheavirus;taxid=28295;segment=N/A;
>KT877350:KT877350;species=MiddleEastrespiratorysyndrome-relatedcoronavirus;taxid=1335626;segment=N/A;
>KT877351:KT877351;species=MiddleEastrespiratorysyndrome-relatedcoronavirus;taxid=1335626;segment=N/A;
>KU215419:KU215419;species=Alphacoronavirus1;taxid=693997;segment=N/A;
>KU215420:KU215420;species=Alphacoronavirus1;taxid=693997;segment=N/A;
>KU215421:KU215421;species=Alphacoronavirus1;taxid=693997;segment=N/A;
>KT946798:KT946798;species=Aviancoronavirus;taxid=694014;segment=N/A;
>KU215422:KU215422;species=Alphacoronavirus1;taxid=693997;segment=N/A;
>KU215423:KU215423;species=Alphacoronavirus1;taxid=693997;segment=N/A;
>KU215424:KU215424;species=Alphacoronavirus1;taxid=693997;segment=N/A;
>KU215425:KU215425;species=Alphacoronavirus1;taxid=693997;segment=N/A;
>KU215426:KU215426;species=Alphacoronavirus1;taxid=693997;segment=N/A;
>KU215427:KU215427;species=Alphacoronavirus1;taxid=693997;segment=N/A;
>KU215428:KU215428;species=Alphacoronavirus1;taxid=693997;segment=N/A;
>KT886454:KT886454;species=Aviancoronavirus;taxid=694014;segment=N/A;
>KU131570:KU131570;species=Betacoronavirus1;taxid=694003;segment=N/A;
>KU356856:KU356856;species=Aviancoronavirus;taxid=694014;segment=N/A;
>KU558701:KU558701;species=Porcineepidemicdiarrheavirus;taxid=28295;segment=N/A;
>KU558702:KU558702;species=Porcineepidemicdiarrheavirus;taxid=28295;segment=N/A;
>KU558922:KU558922;species=Betacoronavirus1;taxid=694003;segment=N/A;
>KU558923:KU558923;species=Betacoronavirus1;taxid=694003;segment=N/A;
>KT852992:KT852992;species=Aviancoronavirus;taxid=694014;segment=N/A;
>KU361187:KU361187;species=Aviancoronavirus;taxid=694014;segment=N/A;
>KU361188:KU361188;species=Aviancoronavirus;taxid=694014;segment=N/A;
>KU242423:KU242423;species=MiddleEastrespiratorysyndrome-relatedcoronavirus;taxid=1335626;segment=N/A;
>KU242424:KU242424;species=MiddleEastrespiratorysyndrome-relatedcoronavirus;taxid=1335626;segment=N/A;
>KU569509:KU569509;species=Porcineepidemicdiarrheavirus;taxid=28295;segment=N/A;
>KU252649:KU252649;species=Porcineepidemicdiarrheavirus;taxid=28295;segment=N/A;
>KU380331:KU380331;species=Porcineepidemicdiarrheavirus;taxid=28295;segment=N/A;
>KU710264:KU710264;species=MiddleEastrespiratorysyndrome-relatedcoronavirus;taxid=1335626;segment=N/A;
>KU710265:KU710265;species=MiddleEastrespiratorysyndrome-relatedcoronavirus;taxid=1335626;segment=N/A;
>KU900738:KU900738;species=Aviancoronavirus;taxid=694014;segment=N/A;
>KU900739:KU900739;species=Aviancoronavirus;taxid=694014;segment=N/A;
>KU900740:KU900740;species=Aviancoronavirus;taxid=694014;segment=N/A;
>KU900741:KU900741;species=Aviancoronavirus;taxid=694014;segment=N/A;
>KU900742:KU900742;species=Aviancoronavirus;taxid=694014;segment=N/A;
>KU900743:KU900743;species=Aviancoronavirus;taxid=694014;segment=N/A;
>KU900744:KU900744;species=Aviancoronavirus;taxid=694014;segment=N/A;
>KU646831:KU646831;species=Porcineepidemicdiarrheavirus;taxid=28295;segment=N/A;
>KU729220:KU729220;species=Alphacoronavirus1;taxid=693997;segment=N/A;
>KU291448:KU291448;species=Humancoronavirus229E;taxid=11137;segment=N/A;
>KU291449:KU291449;species=Humancoronavirus229E;taxid=11137;segment=N/A;
>KU664503:KU664503;species=Porcineepidemicdiarrheavirus;taxid=28295;segment=N/A;
>KU665558:KU665558;species=CoronavirusHKU15;taxid=1965089;segment=N/A;
>KU182964:KU182964;species=UnclassifiedBatcoronavirus;taxid=1508220;segment=N/A;
>KU182965:KU182965;species=UnclassifiedBatcoronavirus;taxid=1508220;segment=N/A;
>KU521535:KU521535;species=HumancoronavirusNL63;taxid=277944;segment=N/A;
>KU297956:KU297956;species=Porcineepidemicdiarrheavirus;taxid=28295;segment=N/A;
>KX022602:KX022602;species=CoronavirusHKU15;taxid=1965089;segment=N/A;
>KX022603:KX022603;species=CoronavirusHKU15;taxid=1965089;segment=N/A;
>KX022604:KX022604;species=CoronavirusHKU15;taxid=1965089;segment=N/A;
>KX022605:KX022605;species=CoronavirusHKU15;taxid=1965089;segment=N/A;
>KU847996:KU847996;species=Porcineepidemicdiarrheavirus;taxid=28295;segment=N/A;
>KU851859:KU851859;species=MiddleEastrespiratorysyndrome-relatedcoronavirus;taxid=1335626;segment=N/A;
>KU851860:KU851860;species=MiddleEastrespiratorysyndrome-relatedcoronavirus;taxid=1335626;segment=N/A;
>KU851861:KU851861;species=MiddleEastrespiratorysyndrome-relatedcoronavirus;taxid=1335626;segment=N/A;
>KU851862:KU851862;species=MiddleEastrespiratorysyndrome-relatedcoronavirus;taxid=1335626;segment=N/A;
>KU851863:KU851863;species=MiddleEastrespiratorysyndrome-relatedcoronavirus;taxid=1335626;segment=N/A;
>KU851864:KU851864;species=MiddleEastrespiratorysyndrome-relatedcoronavirus;taxid=1335626;segment=N/A;
>KX179500:KX179500;species=HumancoronavirusNL63;taxid=277944;segment=N/A;
>KU308549:KU308549;species=MiddleEastrespiratorysyndrome-relatedcoronavirus;taxid=1335626;segment=N/A;
>KX034095:KX034095;species=MiddleEastrespiratorysyndrome-relatedcoronavirus;taxid=1335626;segment=N/A;
>KX034097:KX034097;species=MiddleEastrespiratorysyndrome-relatedcoronavirus;taxid=1335626;segment=N/A;
>KX034099:KX034099;species=MiddleEastrespiratorysyndrome-relatedcoronavirus;taxid=1335626;segment=N/A;
>KX034100:KX034100;species=MiddleEastrespiratorysyndrome-relatedcoronavirus;taxid=1335626;segment=N/A;
>KX058031:KX058031;species=Porcineepidemicdiarrheavirus;taxid=28295;segment=N/A;
>KX058032:KX058032;species=Porcineepidemicdiarrheavirus;taxid=28295;segment=N/A;
>KX058033:KX058033;species=Porcineepidemicdiarrheavirus;taxid=28295;segment=N/A;
>KX058075:KX058075;species=Alphacoronavirus1;taxid=693997;segment=N/A;
>KX185056:KX185056;species=Aviancoronavirus;taxid=694014;segment=N/A;
>KX185057:KX185057;species=Aviancoronavirus;taxid=694014;segment=N/A;
>KX185058:KX185058;species=Aviancoronavirus;taxid=694014;segment=N/A;
>KX185059:KX185059;species=Aviancoronavirus;taxid=694014;segment=N/A;
>KX108937:KX108937;species=MiddleEastrespiratorysyndrome-relatedcoronavirus;taxid=1335626;segment=N/A;
>KU973692:KU973692;species=Severeacuterespiratorysyndrome-relatedcoronavirus;taxid=694009;segment=N/A;
>KX108938:KX108938;species=MiddleEastrespiratorysyndrome-relatedcoronavirus;taxid=1335626;segment=N/A;
>KX108939:KX108939;species=MiddleEastrespiratorysyndrome-relatedcoronavirus;taxid=1335626;segment=N/A;
>KX108940:KX108940;species=MiddleEastrespiratorysyndrome-relatedcoronavirus;taxid=1335626;segment=N/A;
>KX108941:KX108941;species=MiddleEastrespiratorysyndrome-relatedcoronavirus;taxid=1335626;segment=N/A;
>KX108942:KX108942;species=MiddleEastrespiratorysyndrome-relatedcoronavirus;taxid=1335626;segment=N/A;
>KX108943:KX108943;species=MiddleEastrespiratorysyndrome-relatedcoronavirus;taxid=1335626;segment=N/A;
>KX108944:KX108944;species=MiddleEastrespiratorysyndrome-relatedcoronavirus;taxid=1335626;segment=N/A;
>KX108945:KX108945;species=MiddleEastrespiratorysyndrome-relatedcoronavirus;taxid=1335626;segment=N/A;
>KX108946:KX108946;species=MiddleEastrespiratorysyndrome-relatedcoronavirus;taxid=1335626;segment=N/A;
>KU975389:KU975389;species=Porcineepidemicdiarrheavirus;taxid=28295;segment=N/A;
>KX064280:KX064280;species=Porcineepidemicdiarrheavirus;taxid=28295;segment=N/A;
>KX066126:KX066126;species=Porcineepidemicdiarrheavirus;taxid=28295;segment=N/A;
>KU981059:KU981059;species=CoronavirusHKU15;taxid=1965089;segment=N/A;
>KU981061:KU981061;species=CoronavirusHKU15;taxid=1965089;segment=N/A;
>KU981062:KU981062;species=CoronavirusHKU15;taxid=1965089;segment=N/A;
>KU982966:KU982966;species=Porcineepidemicdiarrheavirus;taxid=28295;segment=N/A;
>KU982967:KU982967;species=Porcineepidemicdiarrheavirus;taxid=28295;segment=N/A;
>KU982968:KU982968;species=Porcineepidemicdiarrheavirus;taxid=28295;segment=N/A;
>KU982969:KU982969;species=Porcineepidemicdiarrheavirus;taxid=28295;segment=N/A;
>KU982970:KU982970;species=Porcineepidemicdiarrheavirus;taxid=28295;segment=N/A;
>KU982971:KU982971;species=Porcineepidemicdiarrheavirus;taxid=28295;segment=N/A;
>KU982972:KU982972;species=Porcineepidemicdiarrheavirus;taxid=28295;segment=N/A;
>KU982973:KU982973;species=Porcineepidemicdiarrheavirus;taxid=28295;segment=N/A;
>KU982974:KU982974;species=Porcineepidemicdiarrheavirus;taxid=28295;segment=N/A;
>KU982975:KU982975;species=Porcineepidemicdiarrheavirus;taxid=28295;segment=N/A;
>KU982976:KU982976;species=Porcineepidemicdiarrheavirus;taxid=28295;segment=N/A;
>KU982977:KU982977;species=Porcineepidemicdiarrheavirus;taxid=28295;segment=N/A;
>KU982978:KU982978;species=Porcineepidemicdiarrheavirus;taxid=28295;segment=N/A;
>KU982979:KU982979;species=Porcineepidemicdiarrheavirus;taxid=28295;segment=N/A;
>KU317090:KU317090;species=Aviancoronavirus;taxid=694014;segment=N/A;
>KU982980:KU982980;species=Porcineepidemicdiarrheavirus;taxid=28295;segment=N/A;
>KU982981:KU982981;species=Porcineepidemicdiarrheavirus;taxid=28295;segment=N/A;
>KX302860:KX302860;species=Aviancoronavirus;taxid=694014;segment=N/A;
>KX302861:KX302861;species=Aviancoronavirus;taxid=694014;segment=N/A;
>KX302862:KX302862;species=Aviancoronavirus;taxid=694014;segment=N/A;
>KX302863:KX302863;species=Aviancoronavirus;taxid=694014;segment=N/A;
>KX302864:KX302864;species=Aviancoronavirus;taxid=694014;segment=N/A;
>KX302865:KX302865;species=Aviancoronavirus;taxid=694014;segment=N/A;
>KX302866:KX302866;species=Aviancoronavirus;taxid=694014;segment=N/A;
>KX302867:KX302867;species=Aviancoronavirus;taxid=694014;segment=N/A;
>KX302868:KX302868;species=Aviancoronavirus;taxid=694014;segment=N/A;
>KX302869:KX302869;species=Aviancoronavirus;taxid=694014;segment=N/A;
>KX302870:KX302870;species=Aviancoronavirus;taxid=694014;segment=N/A;
>KU984334:KU984334;species=CoronavirusHKU15;taxid=1965089;segment=N/A;
>KX302871:KX302871;species=Aviancoronavirus;taxid=694014;segment=N/A;
>KX302872:KX302872;species=Aviancoronavirus;taxid=694014;segment=N/A;
>KX302873:KX302873;species=Aviancoronavirus;taxid=694014;segment=N/A;
>KX302874:KX302874;species=Aviancoronavirus;taxid=694014;segment=N/A;
>KX302875:KX302875;species=Aviancoronavirus;taxid=694014;segment=N/A;
>KX118627:KX118627;species=CoronavirusHKU15;taxid=1965089;segment=N/A;
>KX077987:KX077987;species=Aviancoronavirus;taxid=694014;segment=N/A;
>KX344031:KX344031;species=Betacoronavirus1;taxid=694003;segment=N/A;
>KX348114:KX348114;species=Aviancoronavirus;taxid=694014;segment=N/A;
>KX348115:KX348115;species=Aviancoronavirus;taxid=694014;segment=N/A;
>KX348116:KX348116;species=Aviancoronavirus;taxid=694014;segment=N/A;
>KX348117:KX348117;species=Aviancoronavirus;taxid=694014;segment=N/A;
>KU886219:KU886219;species=Betacoronavirus1;taxid=694003;segment=N/A;
>KX083668:KX083668;species=Alphacoronavirus1;taxid=693997;segment=N/A;
>KU893861:KU893861;species=Porcineepidemicdiarrheavirus;taxid=28295;segment=N/A;
>KU893869:KU893869;species=Porcineepidemicdiarrheavirus;taxid=28295;segment=N/A;
>KU893870:KU893870;species=Porcineepidemicdiarrheavirus;taxid=28295;segment=N/A;
>KU893871:KU893871;species=Porcineepidemicdiarrheavirus;taxid=28295;segment=N/A;
>KU893872:KU893872;species=Porcineepidemicdiarrheavirus;taxid=28295;segment=N/A;
>KU893873:KU893873;species=Porcineepidemicdiarrheavirus;taxid=28295;segment=N/A;
>KX425847:KX425847;species=Aviancoronavirus;taxid=694014;segment=N/A;
>KX432213:KX432213;species=Betacoronavirus1;taxid=694003;segment=N/A;
>KX434788:KX434788;species=Aviancoronavirus;taxid=694014;segment=N/A;
>KX434789:KX434789;species=Aviancoronavirus;taxid=694014;segment=N/A;
>KX434790:KX434790;species=Aviancoronavirus;taxid=694014;segment=N/A;
>KX442564:KX442564;species=UnclassifiedHypsugobatcoronavirusHKU25;taxid=2020423;segment=N/A;
>KX442565:KX442565;species=UnclassifiedHypsugobatcoronavirusHKU25;taxid=2020423;segment=N/A;
>KX443143:KX443143;species=CoronavirusHKU15;taxid=1965089;segment=N/A;
>KX364290:KX364290;species=Aviancoronavirus;taxid=694014;segment=N/A;
>KX364291:KX364291;species=Aviancoronavirus;taxid=694014;segment=N/A;
>KX364292:KX364292;species=Aviancoronavirus;taxid=694014;segment=N/A;
>KX364293:KX364293;species=Aviancoronavirus;taxid=694014;segment=N/A;
>KX364294:KX364294;species=Aviancoronavirus;taxid=694014;segment=N/A;
>KX364295:KX364295;species=Aviancoronavirus;taxid=694014;segment=N/A;
>KX364296:KX364296;species=Aviancoronavirus;taxid=694014;segment=N/A;
>KX364297:KX364297;species=Aviancoronavirus;taxid=694014;segment=N/A;
>KX364298:KX364298;species=Aviancoronavirus;taxid=694014;segment=N/A;
>KX364299:KX364299;species=Aviancoronavirus;taxid=694014;segment=N/A;
>KX364300:KX364300;species=Aviancoronavirus;taxid=694014;segment=N/A;
>KX372249:KX372249;species=Aviancoronavirus;taxid=694014;segment=N/A;
>KX372250:KX372250;species=Aviancoronavirus;taxid=694014;segment=N/A;
>KX375805:KX375805;species=Aviancoronavirus;taxid=694014;segment=N/A;
>KX375806:KX375806;species=Aviancoronavirus;taxid=694014;segment=N/A;
>KX375807:KX375807;species=Aviancoronavirus;taxid=694014;segment=N/A;
>KX375808:KX375808;species=Aviancoronavirus;taxid=694014;segment=N/A;
>KX154684:KX154684;species=MiddleEastrespiratorysyndrome-relatedcoronavirus;taxid=1335626;segment=N/A;
>KX154685:KX154685;species=MiddleEastrespiratorysyndrome-relatedcoronavirus;taxid=1335626;segment=N/A;
>KX154686:KX154686;species=MiddleEastrespiratorysyndrome-relatedcoronavirus;taxid=1335626;segment=N/A;
>KX154687:KX154687;species=MiddleEastrespiratorysyndrome-relatedcoronavirus;taxid=1335626;segment=N/A;
>KX154688:KX154688;species=MiddleEastrespiratorysyndrome-relatedcoronavirus;taxid=1335626;segment=N/A;
>KX154689:KX154689;species=MiddleEastrespiratorysyndrome-relatedcoronavirus;taxid=1335626;segment=N/A;
>KX154690:KX154690;species=MiddleEastrespiratorysyndrome-relatedcoronavirus;taxid=1335626;segment=N/A;
>KX389094:KX389094;species=Aviancoronavirus;taxid=694014;segment=N/A;
>KX154691:KX154691;species=MiddleEastrespiratorysyndrome-relatedcoronavirus;taxid=1335626;segment=N/A;
>KX154692:KX154692;species=MiddleEastrespiratorysyndrome-relatedcoronavirus;taxid=1335626;segment=N/A;
>KX154693:KX154693;species=MiddleEastrespiratorysyndrome-relatedcoronavirus;taxid=1335626;segment=N/A;
>KX154694:KX154694;species=MiddleEastrespiratorysyndrome-relatedcoronavirus;taxid=1335626;segment=N/A;
>KX219791:KX219791;species=Aviancoronavirus;taxid=694014;segment=N/A;
>KX219792:KX219792;species=Aviancoronavirus;taxid=694014;segment=N/A;
>KX219793:KX219793;species=Aviancoronavirus;taxid=694014;segment=N/A;
>KX219794:KX219794;species=Aviancoronavirus;taxid=694014;segment=N/A;
>KX219795:KX219795;species=Aviancoronavirus;taxid=694014;segment=N/A;
>KX219796:KX219796;species=Aviancoronavirus;taxid=694014;segment=N/A;
>KX219797:KX219797;species=Aviancoronavirus;taxid=694014;segment=N/A;
>KX219798:KX219798;species=Aviancoronavirus;taxid=694014;segment=N/A;
>KX219799:KX219799;species=Aviancoronavirus;taxid=694014;segment=N/A;
>KX219800:KX219800;species=Aviancoronavirus;taxid=694014;segment=N/A;
>KX219801:KX219801;species=Aviancoronavirus;taxid=694014;segment=N/A;
>KX499468:KX499468;species=Alphacoronavirus1;taxid=693997;segment=N/A;
>KX683006:KX683006;species=Porcineepidemicdiarrheavirus;taxid=28295;segment=N/A;
>KX236000:KX236000;species=Aviancoronavirus;taxid=694014;segment=N/A;
>KX236001:KX236001;species=Aviancoronavirus;taxid=694014;segment=N/A;
>KX236002:KX236002;species=Aviancoronavirus;taxid=694014;segment=N/A;
>KX236003:KX236003;species=Aviancoronavirus;taxid=694014;segment=N/A;
>KX236004:KX236004;species=Aviancoronavirus;taxid=694014;segment=N/A;
>KX236005:KX236005;species=Aviancoronavirus;taxid=694014;segment=N/A;
>KX236006:KX236006;species=Aviancoronavirus;taxid=694014;segment=N/A;
>KX236007:KX236007;species=Aviancoronavirus;taxid=694014;segment=N/A;
>KX236008:KX236008;species=Aviancoronavirus;taxid=694014;segment=N/A;
>KX236009:KX236009;species=Aviancoronavirus;taxid=694014;segment=N/A;
>KX236010:KX236010;species=Aviancoronavirus;taxid=694014;segment=N/A;
>KX236011:KX236011;species=Aviancoronavirus;taxid=694014;segment=N/A;
>KX236012:KX236012;species=Aviancoronavirus;taxid=694014;segment=N/A;
>KX236013:KX236013;species=Aviancoronavirus;taxid=694014;segment=N/A;
>KX236014:KX236014;species=Aviancoronavirus;taxid=694014;segment=N/A;
>KX236015:KX236015;species=Aviancoronavirus;taxid=694014;segment=N/A;
>KX236016:KX236016;species=Aviancoronavirus;taxid=694014;segment=N/A;
>KX247127:KX247127;species=Aviancoronavirus;taxid=694014;segment=N/A;
>KX247128:KX247128;species=Aviancoronavirus;taxid=694014;segment=N/A;
>KX247129:KX247129;species=Aviancoronavirus;taxid=694014;segment=N/A;
>KX247130:KX247130;species=Aviancoronavirus;taxid=694014;segment=N/A;
>KX400753:KX400753;species=Aviancoronavirus;taxid=694014;segment=N/A;
>KX252772:KX252772;species=Aviancoronavirus;taxid=694014;segment=N/A;
>KX252773:KX252773;species=Aviancoronavirus;taxid=694014;segment=N/A;
>KX252774:KX252774;species=Aviancoronavirus;taxid=694014;segment=N/A;
>KX252775:KX252775;species=Aviancoronavirus;taxid=694014;segment=N/A;
>KX252776:KX252776;species=Aviancoronavirus;taxid=694014;segment=N/A;
>KX252777:KX252777;species=Aviancoronavirus;taxid=694014;segment=N/A;
>KX252778:KX252778;species=Aviancoronavirus;taxid=694014;segment=N/A;
>KX252779:KX252779;species=Aviancoronavirus;taxid=694014;segment=N/A;
>KX252780:KX252780;species=Aviancoronavirus;taxid=694014;segment=N/A;
>KX512809:KX512809;species=Ferretcoronavirus;taxid=1264898;segment=N/A;
>KX252781:KX252781;species=Aviancoronavirus;taxid=694014;segment=N/A;
>KX512810:KX512810;species=Ferretcoronavirus;taxid=1264898;segment=N/A;
>KX252782:KX252782;species=Aviancoronavirus;taxid=694014;segment=N/A;
>KX252783:KX252783;species=Aviancoronavirus;taxid=694014;segment=N/A;
>KX252784:KX252784;species=Aviancoronavirus;taxid=694014;segment=N/A;
>KX252785:KX252785;species=Aviancoronavirus;taxid=694014;segment=N/A;
>KX252786:KX252786;species=Aviancoronavirus;taxid=694014;segment=N/A;
>KX252787:KX252787;species=Aviancoronavirus;taxid=694014;segment=N/A;
>KX252788:KX252788;species=Aviancoronavirus;taxid=694014;segment=N/A;
>KX252789:KX252789;species=Aviancoronavirus;taxid=694014;segment=N/A;
>KX252790:KX252790;species=Aviancoronavirus;taxid=694014;segment=N/A;
>KX252791:KX252791;species=Aviancoronavirus;taxid=694014;segment=N/A;
>KX812523:KX812523;species=Porcineepidemicdiarrheavirus;taxid=28295;segment=N/A;
>KX812524:KX812524;species=Porcineepidemicdiarrheavirus;taxid=28295;segment=N/A;
>KX258195:KX258195;species=Aviancoronavirus;taxid=694014;segment=N/A;
>KX259248:KX259248;species=Aviancoronavirus;taxid=694014;segment=N/A;
>KX259249:KX259249;species=Aviancoronavirus;taxid=694014;segment=N/A;
>KX259250:KX259250;species=Aviancoronavirus;taxid=694014;segment=N/A;
>KX259251:KX259251;species=Aviancoronavirus;taxid=694014;segment=N/A;
>KX259252:KX259252;species=Aviancoronavirus;taxid=694014;segment=N/A;
>KX259253:KX259253;species=Aviancoronavirus;taxid=694014;segment=N/A;
>KX259254:KX259254;species=Aviancoronavirus;taxid=694014;segment=N/A;
>KX259255:KX259255;species=Aviancoronavirus;taxid=694014;segment=N/A;
>KX259256:KX259256;species=Aviancoronavirus;taxid=694014;segment=N/A;
>KX259257:KX259257;species=Aviancoronavirus;taxid=694014;segment=N/A;
>KX550281:KX550281;species=Porcineepidemicdiarrheavirus;taxid=28295;segment=N/A;
>KX640829:KX640829;species=Aviancoronavirus;taxid=694014;segment=N/A;
>KX534205:KX534205;species=Porcineepidemicdiarrheavirus;taxid=28295;segment=N/A;
>KX534206:KX534206;species=Porcineepidemicdiarrheavirus;taxid=28295;segment=N/A;
>KX538964:KX538964;species=Betacoronavirus1;taxid=694003;segment=N/A;
>KX538965:KX538965;species=Betacoronavirus1;taxid=694003;segment=N/A;
>KX538966:KX538966;species=Betacoronavirus1;taxid=694003;segment=N/A;
>KX538967:KX538967;species=Betacoronavirus1;taxid=694003;segment=N/A;
>KX538968:KX538968;species=Betacoronavirus1;taxid=694003;segment=N/A;
>KX538969:KX538969;species=Betacoronavirus1;taxid=694003;segment=N/A;
>KX538970:KX538970;species=Betacoronavirus1;taxid=694003;segment=N/A;
>KX538971:KX538971;species=Betacoronavirus1;taxid=694003;segment=N/A;
>KX538972:KX538972;species=Betacoronavirus1;taxid=694003;segment=N/A;
>KX538973:KX538973;species=Betacoronavirus1;taxid=694003;segment=N/A;
>KX538974:KX538974;species=Betacoronavirus1;taxid=694003;segment=N/A;
>KX538975:KX538975;species=Betacoronavirus1;taxid=694003;segment=N/A;
>KX538976:KX538976;species=Betacoronavirus1;taxid=694003;segment=N/A;
>KX538977:KX538977;species=Betacoronavirus1;taxid=694003;segment=N/A;
>KX538978:KX538978;species=Betacoronavirus1;taxid=694003;segment=N/A;
>KX538979:KX538979;species=Betacoronavirus1;taxid=694003;segment=N/A;
>KX722529:KX722529;species=Alphacoronavirus1;taxid=693997;segment=N/A;
>KX722530:KX722530;species=Alphacoronavirus1;taxid=693997;segment=N/A;
>KX266757:KX266757;species=Aviancoronavirus;taxid=694014;segment=N/A;
>KX272465:KX272465;species=Aviancoronavirus;taxid=694014;segment=N/A;
>KX834351:KX834351;species=CoronavirusHKU15;taxid=1965089;segment=N/A;
>KX834352:KX834352;species=CoronavirusHKU15;taxid=1965089;segment=N/A;
>KX275390:KX275390;species=Aviancoronavirus;taxid=694014;segment=N/A;
>KX275391:KX275391;species=Aviancoronavirus;taxid=694014;segment=N/A;
>KX275392:KX275392;species=Aviancoronavirus;taxid=694014;segment=N/A;
>KX275393:KX275393;species=Aviancoronavirus;taxid=694014;segment=N/A;
>KX275394:KX275394;species=Aviancoronavirus;taxid=694014;segment=N/A;
>KX839246:KX839246;species=Porcineepidemicdiarrheavirus;taxid=28295;segment=N/A;
>KX839247:KX839247;species=Porcineepidemicdiarrheavirus;taxid=28295;segment=N/A;
>KX839248:KX839248;species=Porcineepidemicdiarrheavirus;taxid=28295;segment=N/A;
>KX839249:KX839249;species=Porcineepidemicdiarrheavirus;taxid=28295;segment=N/A;
>KX839250:KX839250;species=Porcineepidemicdiarrheavirus;taxid=28295;segment=N/A;
>KX839251:KX839251;species=Porcineepidemicdiarrheavirus;taxid=28295;segment=N/A;
>KX580953:KX580953;species=Porcineepidemicdiarrheavirus;taxid=28295;segment=N/A;
>KX580958:KX580958;species=Porcineepidemicdiarrheavirus;taxid=28295;segment=N/A;
>KX289955:KX289955;species=Porcineepidemicdiarrheavirus;taxid=28295;segment=N/A;
>KX791060:KX791060;species=Porcineepidemicdiarrheavirus;taxid=28295;segment=N/A;
>KX883635:KX883635;species=Porcineepidemicdiarrheavirus;taxid=28295;segment=N/A;
>KY063616:KY063616;species=Alphacoronavirus1;taxid=693997;segment=N/A;
>KY063617:KY063617;species=Alphacoronavirus1;taxid=693997;segment=N/A;
>KY063618:KY063618;species=Alphacoronavirus1;taxid=693997;segment=N/A;
>KY065120:KY065120;species=CoronavirusHKU15;taxid=1965089;segment=N/A;
>KY070587:KY070587;species=Porcineepidemicdiarrheavirus;taxid=28295;segment=N/A;
>KY073745:KY073745;species=NL63-relatedbatcoronavirusstrainBtKYNL63-9b;taxid=2501929;segment=N/A;
>KY073746:KY073746;species=NL63-relatedbatcoronavirusstrainBtKYNL63-9b;taxid=2501929;segment=N/A;
>KY073747:KY073747;species=Humancoronavirus229E;taxid=11137;segment=N/A;
>KY073748:KY073748;species=Humancoronavirus229E;taxid=11137;segment=N/A;
>KX981440:KX981440;species=Porcineepidemicdiarrheavirus;taxid=28295;segment=N/A;
>KX982264:KX982264;species=Betacoronavirus1;taxid=694003;segment=N/A;
>KY047602:KY047602;species=Aviancoronavirus;taxid=694014;segment=N/A;
>KY007139:KY007139;species=Porcineepidemicdiarrheavirus;taxid=28295;segment=N/A;
>KY007140:KY007140;species=Porcineepidemicdiarrheavirus;taxid=28295;segment=N/A;
>KY111278:KY111278;species=Porcineepidemicdiarrheavirus;taxid=28295;segment=N/A;
>KY014281:KY014281;species=Betacoronavirus1;taxid=694003;segment=N/A;
>KY014282:KY014282;species=Betacoronavirus1;taxid=694003;segment=N/A;
>KY019623:KY019623;species=Porcineepidemicdiarrheavirus;taxid=28295;segment=N/A;
>KY019624:KY019624;species=Porcineepidemicdiarrheavirus;taxid=28295;segment=N/A;
>KY486713:KY486713;species=Porcineepidemicdiarrheavirus;taxid=28295;segment=N/A;
>KY486714:KY486714;species=Porcineepidemicdiarrheavirus;taxid=28295;segment=N/A;
>KY354363:KY354363;species=CoronavirusHKU15;taxid=1965089;segment=N/A;
>KY581684:KY581684;species=MiddleEastrespiratorysyndrome-relatedcoronavirus;taxid=1335626;segment=N/A;
>KY581685:KY581685;species=MiddleEastrespiratorysyndrome-relatedcoronavirus;taxid=1335626;segment=N/A;
>KY581686:KY581686;species=MiddleEastrespiratorysyndrome-relatedcoronavirus;taxid=1335626;segment=N/A;
>KY581687:KY581687;species=MiddleEastrespiratorysyndrome-relatedcoronavirus;taxid=1335626;segment=N/A;
>KY673148:KY673148;species=MiddleEastrespiratorysyndrome-relatedcoronavirus;taxid=1335626;segment=N/A;
>KY581688:KY581688;species=MiddleEastrespiratorysyndrome-relatedcoronavirus;taxid=1335626;segment=N/A;
>KY673149:KY673149;species=MiddleEastrespiratorysyndrome-relatedcoronavirus;taxid=1335626;segment=N/A;
>KY581689:KY581689;species=MiddleEastrespiratorysyndrome-relatedcoronavirus;taxid=1335626;segment=N/A;
>KY581690:KY581690;species=MiddleEastrespiratorysyndrome-relatedcoronavirus;taxid=1335626;segment=N/A;
>KY581692:KY581692;species=MiddleEastrespiratorysyndrome-relatedcoronavirus;taxid=1335626;segment=N/A;
>KY581693:KY581693;species=MiddleEastrespiratorysyndrome-relatedcoronavirus;taxid=1335626;segment=N/A;
>KY581694:KY581694;species=MiddleEastrespiratorysyndrome-relatedcoronavirus;taxid=1335626;segment=N/A;
>KY581695:KY581695;species=MiddleEastrespiratorysyndrome-relatedcoronavirus;taxid=1335626;segment=N/A;
>KY581696:KY581696;species=MiddleEastrespiratorysyndrome-relatedcoronavirus;taxid=1335626;segment=N/A;
>KY581697:KY581697;species=MiddleEastrespiratorysyndrome-relatedcoronavirus;taxid=1335626;segment=N/A;
>KY674914:KY674914;species=Humancoronavirus229E;taxid=11137;segment=N/A;
>KY674916:KY674916;species=HumancoronavirusNL63;taxid=277944;segment=N/A;
>KY674919:KY674919;species=Humancoronavirus229E;taxid=11137;segment=N/A;
>KY674920:KY674920;species=Betacoronavirus1;taxid=694003;segment=N/A;
>KY684759:KY684759;species=Betacoronavirus1;taxid=694003;segment=N/A;
>KY684760:KY684760;species=Humancoronavirus229E;taxid=11137;segment=N/A;
>KY688118:KY688118;species=MiddleEastrespiratorysyndrome-relatedcoronavirus;taxid=1335626;segment=N/A;
>KY688119:KY688119;species=MiddleEastrespiratorysyndrome-relatedcoronavirus;taxid=1335626;segment=N/A;
>KY688120:KY688120;species=MiddleEastrespiratorysyndrome-relatedcoronavirus;taxid=1335626;segment=N/A;
>KY688121:KY688121;species=MiddleEastrespiratorysyndrome-relatedcoronavirus;taxid=1335626;segment=N/A;
>KY688123:KY688123;species=MiddleEastrespiratorysyndrome-relatedcoronavirus;taxid=1335626;segment=N/A;
>KY363867:KY363867;species=CoronavirusHKU15;taxid=1965089;segment=N/A;
>KY363868:KY363868;species=CoronavirusHKU15;taxid=1965089;segment=N/A;
>KY364365:KY364365;species=CoronavirusHKU15;taxid=1965089;segment=N/A;
>KY825240:KY825240;species=Porcineepidemicdiarrheavirus;taxid=28295;segment=N/A;
>KY825241:KY825241;species=Porcineepidemicdiarrheavirus;taxid=28295;segment=N/A;
>KY825242:KY825242;species=Porcineepidemicdiarrheavirus;taxid=28295;segment=N/A;
>KY825243:KY825243;species=Porcineepidemicdiarrheavirus;taxid=28295;segment=N/A;
>KY369905:KY369905;species=Betacoronavirus1;taxid=694003;segment=N/A;
>KY369906:KY369906;species=Betacoronavirus1;taxid=694003;segment=N/A;
>KY369907:KY369907;species=Betacoronavirus1;taxid=694003;segment=N/A;
>KY369908:KY369908;species=Humancoronavirus229E;taxid=11137;segment=N/A;
>KY369909:KY369909;species=Humancoronavirus229E;taxid=11137;segment=N/A;
>KY369911:KY369911;species=Humancoronavirus229E;taxid=11137;segment=N/A;
>KY369912:KY369912;species=Humancoronavirus229E;taxid=11137;segment=N/A;
>KY369913:KY369913;species=Humancoronavirus229E;taxid=11137;segment=N/A;
>KY369914:KY369914;species=Humancoronavirus229E;taxid=11137;segment=N/A;
>KY370043:KY370043;species=UnclassifiedRodentcoronavirus;taxid=2050018;segment=N/A;
>KY370045:KY370045;species=UnclassifiedRodentcoronavirus;taxid=2050018;segment=N/A;
>KY370046:KY370046;species=UnclassifiedRodentcoronavirus;taxid=2050018;segment=N/A;
>KY370047:KY370047;species=UnclassifiedRodentcoronavirus;taxid=2050018;segment=N/A;
>KY370048:KY370048;species=UnclassifiedRodentcoronavirus;taxid=2050018;segment=N/A;
>KY370049:KY370049;species=UnclassifiedRodentcoronavirus;taxid=2050018;segment=N/A;
>KY370050:KY370050;species=UnclassifiedRodentcoronavirus;taxid=2050018;segment=N/A;
>KY370051:KY370051;species=UnclassifiedRodentcoronavirus;taxid=2050018;segment=N/A;
>KY370052:KY370052;species=UnclassifiedRodentcoronavirus;taxid=2050018;segment=N/A;
>KY370053:KY370053;species=UnclassifiedShrewcoronavirus;taxid=2050019;segment=N/A;
>KY499261:KY499261;species=Porcineepidemicdiarrheavirus;taxid=28295;segment=N/A;
>KY499262:KY499262;species=Porcineepidemicdiarrheavirus;taxid=28295;segment=N/A;
>KY829118:KY829118;species=HumancoronavirusNL63;taxid=277944;segment=N/A;
>KY292377:KY292377;species=Alphacoronavirus1;taxid=693997;segment=N/A;
>KY293677:KY293677;species=CoronavirusHKU15;taxid=1965089;segment=N/A;
>KY513724:KY513724;species=CoronavirusHKU15;taxid=1965089;segment=N/A;
>KY513725:KY513725;species=CoronavirusHKU15;taxid=1965089;segment=N/A;
>KY620116:KY620116;species=Aviancoronavirus;taxid=694014;segment=N/A;
>KY621348:KY621348;species=Humancoronavirus229E;taxid=11137;segment=N/A;
>KY407556:KY407556;species=Aviancoronavirus;taxid=694014;segment=N/A;
>KY407557:KY407557;species=Aviancoronavirus;taxid=694014;segment=N/A;
>KY407558:KY407558;species=Aviancoronavirus;taxid=694014;segment=N/A;
>KY770850:KY770850;species=UnclassifiedBatcoronavirus;taxid=1508220;segment=N/A;
>KY770851:KY770851;species=UnclassifiedBatcoronavirus;taxid=1508220;segment=N/A;
>KY770858:KY770858;species=UnclassifiedBatcoronavirus;taxid=1508220;segment=N/A;
>KY770859:KY770859;species=UnclassifiedBatcoronavirus;taxid=1508220;segment=N/A;
>KY770860:KY770860;species=UnclassifiedBatcoronavirus;taxid=1508220;segment=N/A;
>KY417142:KY417142;species=Severeacuterespiratorysyndrome-relatedcoronavirus;taxid=694009;segment=N/A;
>KY417143:KY417143;species=Severeacuterespiratorysyndrome-relatedcoronavirus;taxid=694009;segment=N/A;
>KY417144:KY417144;species=Severeacuterespiratorysyndrome-relatedcoronavirus;taxid=694009;segment=N/A;
>KY417145:KY417145;species=Severeacuterespiratorysyndrome-relatedcoronavirus;taxid=694009;segment=N/A;
>KY417146:KY417146;species=Severeacuterespiratorysyndrome-relatedcoronavirus;taxid=694009;segment=N/A;
>KY417147:KY417147;species=Severeacuterespiratorysyndrome-relatedcoronavirus;taxid=694009;segment=N/A;
>KY417148:KY417148;species=Severeacuterespiratorysyndrome-relatedcoronavirus;taxid=694009;segment=N/A;
>KY417149:KY417149;species=Severeacuterespiratorysyndrome-relatedcoronavirus;taxid=694009;segment=N/A;
>KY417150:KY417150;species=Severeacuterespiratorysyndrome-relatedcoronavirus;taxid=694009;segment=N/A;
>KY417151:KY417151;species=Severeacuterespiratorysyndrome-relatedcoronavirus;taxid=694009;segment=N/A;
>KY417152:KY417152;species=Severeacuterespiratorysyndrome-relatedcoronavirus;taxid=694009;segment=N/A;
>KY419103:KY419103;species=Betacoronavirus1;taxid=694003;segment=N/A;
>KY419104:KY419104;species=Betacoronavirus1;taxid=694003;segment=N/A;
>KY419105:KY419105;species=Betacoronavirus1;taxid=694003;segment=N/A;
>KY419106:KY419106;species=Betacoronavirus1;taxid=694003;segment=N/A;
>KY419109:KY419109;species=Betacoronavirus1;taxid=694003;segment=N/A;
>KY419110:KY419110;species=Betacoronavirus1;taxid=694003;segment=N/A;
>KY419112:KY419112;species=Betacoronavirus1;taxid=694003;segment=N/A;
>KY419113:KY419113;species=Betacoronavirus1;taxid=694003;segment=N/A;
>KY420075:KY420075;species=Porcineepidemicdiarrheavirus;taxid=28295;segment=N/A;
>KY421672:KY421672;species=Aviancoronavirus;taxid=694014;segment=N/A;
>KY421673:KY421673;species=Aviancoronavirus;taxid=694014;segment=N/A;
>KY926512:KY926512;species=CoronavirusHKU15;taxid=1965089;segment=N/A;
>KY793536:KY793536;species=Porcineepidemicdiarrheavirus;taxid=28295;segment=N/A;
>KY928065:KY928065;species=Porcineepidemicdiarrheavirus;taxid=28295;segment=N/A;
>KY929405:KY929405;species=Porcineepidemicdiarrheavirus;taxid=28295;segment=N/A;
>KY929406:KY929406;species=Porcineepidemicdiarrheavirus;taxid=28295;segment=N/A;
>KY933089:KY933089;species=Aviancoronavirus;taxid=694014;segment=N/A;
>KY938558:KY938558;species=UnclassifiedBatcoronavirus;taxid=1508220;segment=N/A;
>KY799179:KY799179;species=BatcoronavirusCDPHE15;taxid=1913643;segment=N/A;
>KY805845:KY805845;species=Aviancoronavirus;taxid=694014;segment=N/A;
>KY805846:KY805846;species=Aviancoronavirus;taxid=694014;segment=N/A;
>KY649107:KY649107;species=Porcineepidemicdiarrheavirus;taxid=28295;segment=N/A;
>KY963963:KY963963;species=Porcineepidemicdiarrheavirus;taxid=28295;segment=N/A;
>LC061272:LC061272;species=Betacoronavirus1;taxid=694003;segment=N/A;
>LC061273:LC061273;species=Betacoronavirus1;taxid=694003;segment=N/A;
>LC061274:LC061274;species=Betacoronavirus1;taxid=694003;segment=N/A;
>KY967356:KY967356;species=Betacoronavirus1;taxid=694003;segment=N/A;
>KY967357:KY967357;species=Humancoronavirus229E;taxid=11137;segment=N/A;
>KY967358:KY967358;species=Betacoronavirus1;taxid=694003;segment=N/A;
>KY967359:KY967359;species=Betacoronavirus1;taxid=694003;segment=N/A;
>KY967360:KY967360;species=Betacoronavirus1;taxid=694003;segment=N/A;
>KY967361:KY967361;species=Betacoronavirus1;taxid=694003;segment=N/A;
>KY967715:KY967715;species=UnclassifiedWenchengSmshrewcoronavirus;taxid=1508228;segment=N/A;
>KY967723:KY967723;species=UnclassifiedWenchengSmshrewcoronavirus;taxid=1508228;segment=N/A;
>KY967724:KY967724;species=UnclassifiedWenchengSmshrewcoronavirus;taxid=1508228;segment=N/A;
>KY967725:KY967725;species=UnclassifiedWenchengSmshrewcoronavirus;taxid=1508228;segment=N/A;
>KY967726:KY967726;species=UnclassifiedWenchengSmshrewcoronavirus;taxid=1508228;segment=N/A;
>KY967733:KY967733;species=UnclassifiedWenchengSmshrewcoronavirus;taxid=1508228;segment=N/A;
>KY967734:KY967734;species=UnclassifiedWenchengSmshrewcoronavirus;taxid=1508228;segment=N/A;
>KY967735:KY967735;species=UnclassifiedWenchengSmshrewcoronavirus;taxid=1508228;segment=N/A;
>LC063810:LC063810;species=Porcineepidemicdiarrheavirus;taxid=28295;segment=N/A;
>LC063811:LC063811;species=Porcineepidemicdiarrheavirus;taxid=28295;segment=N/A;
>LC063812:LC063812;species=Porcineepidemicdiarrheavirus;taxid=28295;segment=N/A;
>LC063813:LC063813;species=Porcineepidemicdiarrheavirus;taxid=28295;segment=N/A;
>LC063814:LC063814;species=Porcineepidemicdiarrheavirus;taxid=28295;segment=N/A;
>LC063815:LC063815;species=Porcineepidemicdiarrheavirus;taxid=28295;segment=N/A;
>LC063816:LC063816;species=Porcineepidemicdiarrheavirus;taxid=28295;segment=N/A;
>LC063817:LC063817;species=Porcineepidemicdiarrheavirus;taxid=28295;segment=N/A;
>LC063818:LC063818;species=Porcineepidemicdiarrheavirus;taxid=28295;segment=N/A;
>LC063819:LC063819;species=Porcineepidemicdiarrheavirus;taxid=28295;segment=N/A;
>LC063820:LC063820;species=Porcineepidemicdiarrheavirus;taxid=28295;segment=N/A;
>LC063821:LC063821;species=Porcineepidemicdiarrheavirus;taxid=28295;segment=N/A;
>LC063822:LC063822;species=Porcineepidemicdiarrheavirus;taxid=28295;segment=N/A;
>LC063823:LC063823;species=Porcineepidemicdiarrheavirus;taxid=28295;segment=N/A;
>LC063824:LC063824;species=Porcineepidemicdiarrheavirus;taxid=28295;segment=N/A;
>LC063825:LC063825;species=Porcineepidemicdiarrheavirus;taxid=28295;segment=N/A;
>LC063826:LC063826;species=Porcineepidemicdiarrheavirus;taxid=28295;segment=N/A;
>LC063827:LC063827;species=Porcineepidemicdiarrheavirus;taxid=28295;segment=N/A;
>LC063829:LC063829;species=Porcineepidemicdiarrheavirus;taxid=28295;segment=N/A;
>LC063830:LC063830;species=Porcineepidemicdiarrheavirus;taxid=28295;segment=N/A;
>LC063831:LC063831;species=Porcineepidemicdiarrheavirus;taxid=28295;segment=N/A;
>LC063832:LC063832;species=Porcineepidemicdiarrheavirus;taxid=28295;segment=N/A;
>LC063833:LC063833;species=Porcineepidemicdiarrheavirus;taxid=28295;segment=N/A;
>LC063834:LC063834;species=Porcineepidemicdiarrheavirus;taxid=28295;segment=N/A;
>LC063835:LC063835;species=Porcineepidemicdiarrheavirus;taxid=28295;segment=N/A;
>LC063836:LC063836;species=Porcineepidemicdiarrheavirus;taxid=28295;segment=N/A;
>LC063837:LC063837;species=Porcineepidemicdiarrheavirus;taxid=28295;segment=N/A;
>LC063838:LC063838;species=Porcineepidemicdiarrheavirus;taxid=28295;segment=N/A;
>LC063839:LC063839;species=Porcineepidemicdiarrheavirus;taxid=28295;segment=N/A;
>LC063840:LC063840;species=Porcineepidemicdiarrheavirus;taxid=28295;segment=N/A;
>LC063841:LC063841;species=Porcineepidemicdiarrheavirus;taxid=28295;segment=N/A;
>LC063842:LC063842;species=Porcineepidemicdiarrheavirus;taxid=28295;segment=N/A;
>LC063843:LC063843;species=Porcineepidemicdiarrheavirus;taxid=28295;segment=N/A;
>LC063844:LC063844;species=Porcineepidemicdiarrheavirus;taxid=28295;segment=N/A;
>LC063845:LC063845;species=Porcineepidemicdiarrheavirus;taxid=28295;segment=N/A;
>LC063846:LC063846;species=Porcineepidemicdiarrheavirus;taxid=28295;segment=N/A;
>LC063847:LC063847;species=Porcineepidemicdiarrheavirus;taxid=28295;segment=N/A;
>KY554967:KY554967;species=HumancoronavirusNL63;taxid=277944;segment=N/A;
>KY554968:KY554968;species=HumancoronavirusNL63;taxid=277944;segment=N/A;
>KY554970:KY554970;species=HumancoronavirusNL63;taxid=277944;segment=N/A;
>KY554971:KY554971;species=HumancoronavirusNL63;taxid=277944;segment=N/A;
>KY554972:KY554972;species=Betacoronavirus1;taxid=694003;segment=N/A;
>KY554973:KY554973;species=Betacoronavirus1;taxid=694003;segment=N/A;
>KY554974:KY554974;species=Betacoronavirus1;taxid=694003;segment=N/A;
>KY554975:KY554975;species=Betacoronavirus1;taxid=694003;segment=N/A;
>KY983583:KY983583;species=Betacoronavirus1;taxid=694003;segment=N/A;
>KY983585:KY983585;species=Betacoronavirus1;taxid=694003;segment=N/A;
>KY983586:KY983586;species=HumancoronavirusNL63;taxid=277944;segment=N/A;
>KY983587:KY983587;species=Humancoronavirus229E;taxid=11137;segment=N/A;
>KY983588:KY983588;species=Betacoronavirus1;taxid=694003;segment=N/A;
>LC022792:LC022792;species=Porcineepidemicdiarrheavirus;taxid=28295;segment=N/A;
>KY566209:KY566209;species=Alphacoronavirus1;taxid=693997;segment=N/A;
>KY566210:KY566210;species=Alphacoronavirus1;taxid=693997;segment=N/A;
>KY566211:KY566211;species=Alphacoronavirus1;taxid=693997;segment=N/A;
>LM645057:LM645057;species=Porcineepidemicdiarrheavirus;taxid=28295;segment=N/A;
>LM645058:LM645058;species=Porcineepidemicdiarrheavirus;taxid=28295;segment=N/A;
>KY994645:KY994645;species=Betacoronavirus1;taxid=694003;segment=N/A;
>LN610099:LN610099;species=Aviancoronavirus;taxid=694014;segment=N/A;
>KY996417:KY996417;species=Humancoronavirus229E;taxid=11137;segment=N/A;
>LC053455:LC053455;species=Porcineepidemicdiarrheavirus;taxid=28295;segment=N/A;
>LC119077:LC119077;species=Ferretcoronavirus;taxid=1264898;segment=N/A;
>LC215871:LC215871;species=Ferretcoronavirus;taxid=1264898;segment=N/A;
>LC216914:LC216914;species=CoronavirusHKU15;taxid=1965089;segment=N/A;
>LC216915:LC216915;species=CoronavirusHKU15;taxid=1965089;segment=N/A;
>MF041982:MF041982;species=CoronavirusHKU15;taxid=1965089;segment=N/A;
>MF346935:MF346935;species=Porcineepidemicdiarrheavirus;taxid=28295;segment=N/A;
>LC260045:LC260045;species=CoronavirusHKU15;taxid=1965089;segment=N/A;
>MF462814:MF462814;species=Porcineepidemicdiarrheavirus;taxid=28295;segment=N/A;
>MF370205:MF370205;species=RhinolophusbatcoronavirusHKU2;taxid=693998;segment=N/A;
>MF948005:MF948005;species=CoronavirusHKU15;taxid=1965089;segment=N/A;
>MF737355:MF737355;species=Porcineepidemicdiarrheavirus;taxid=28295;segment=N/A;
>MF095123:MF095123;species=CoronavirusHKU15;taxid=1965089;segment=N/A;
>MF373643:MF373643;species=Porcineepidemicdiarrheavirus;taxid=28295;segment=N/A;
>MF374983:MF374983;species=Betacoronavirus1;taxid=694003;segment=N/A;
>MF374984:MF374984;species=Betacoronavirus1;taxid=694003;segment=N/A;
>MF374985:MF374985;species=Betacoronavirus1;taxid=694003;segment=N/A;
>MF375374:MF375374;species=Porcineepidemicdiarrheavirus;taxid=28295;segment=N/A;
>MF167434:MF167434;species=RhinolophusbatcoronavirusHKU2;taxid=693998;segment=N/A;
>LT545990:LT545990;species=Alphacoronavirus1;taxid=693997;segment=N/A;
>MF542265:MF542265;species=Humancoronavirus229E;taxid=11137;segment=N/A;
>MG011340:MG011340;species=MiddleEastrespiratorysyndrome-relatedcoronavirus;taxid=1335626;segment=N/A;
>MG011341:MG011341;species=MiddleEastrespiratorysyndrome-relatedcoronavirus;taxid=1335626;segment=N/A;
>MG011342:MG011342;species=MiddleEastrespiratorysyndrome-relatedcoronavirus;taxid=1335626;segment=N/A;
>MG011343:MG011343;species=MiddleEastrespiratorysyndrome-relatedcoronavirus;taxid=1335626;segment=N/A;
>MG011344:MG011344;species=MiddleEastrespiratorysyndrome-relatedcoronavirus;taxid=1335626;segment=N/A;
>MG011345:MG011345;species=MiddleEastrespiratorysyndrome-relatedcoronavirus;taxid=1335626;segment=N/A;
>MG011346:MG011346;species=MiddleEastrespiratorysyndrome-relatedcoronavirus;taxid=1335626;segment=N/A;
>MG011347:MG011347;species=MiddleEastrespiratorysyndrome-relatedcoronavirus;taxid=1335626;segment=N/A;
>MG011348:MG011348;species=MiddleEastrespiratorysyndrome-relatedcoronavirus;taxid=1335626;segment=N/A;
>MG011349:MG011349;species=MiddleEastrespiratorysyndrome-relatedcoronavirus;taxid=1335626;segment=N/A;
>MG011350:MG011350;species=MiddleEastrespiratorysyndrome-relatedcoronavirus;taxid=1335626;segment=N/A;
>MG011351:MG011351;species=MiddleEastrespiratorysyndrome-relatedcoronavirus;taxid=1335626;segment=N/A;
>MG011352:MG011352;species=MiddleEastrespiratorysyndrome-relatedcoronavirus;taxid=1335626;segment=N/A;
>MG011353:MG011353;species=MiddleEastrespiratorysyndrome-relatedcoronavirus;taxid=1335626;segment=N/A;
>MG011354:MG011354;species=MiddleEastrespiratorysyndrome-relatedcoronavirus;taxid=1335626;segment=N/A;
>MG011355:MG011355;species=MiddleEastrespiratorysyndrome-relatedcoronavirus;taxid=1335626;segment=N/A;
>MG011356:MG011356;species=MiddleEastrespiratorysyndrome-relatedcoronavirus;taxid=1335626;segment=N/A;
>MG011357:MG011357;species=MiddleEastrespiratorysyndrome-relatedcoronavirus;taxid=1335626;segment=N/A;
>MG011358:MG011358;species=MiddleEastrespiratorysyndrome-relatedcoronavirus;taxid=1335626;segment=N/A;
>MG011359:MG011359;species=MiddleEastrespiratorysyndrome-relatedcoronavirus;taxid=1335626;segment=N/A;
>MG011360:MG011360;species=MiddleEastrespiratorysyndrome-relatedcoronavirus;taxid=1335626;segment=N/A;
>MG011361:MG011361;species=MiddleEastrespiratorysyndrome-relatedcoronavirus;taxid=1335626;segment=N/A;
>MG011362:MG011362;species=MiddleEastrespiratorysyndrome-relatedcoronavirus;taxid=1335626;segment=N/A;
>MF577027:MF577027;species=Porcineepidemicdiarrheavirus;taxid=28295;segment=N/A;
>MF421319:MF421319;species=Aviancoronavirus;taxid=694014;segment=N/A;
>MF421320:MF421320;species=Aviancoronavirus;taxid=694014;segment=N/A;
>MG596802:MG596802;species=MiddleEastrespiratorysyndrome-relatedcoronavirus;taxid=1335626;segment=N/A;
>MG596803:MG596803;species=MiddleEastrespiratorysyndrome-relatedcoronavirus;taxid=1335626;segment=N/A;
>MF782686:MF782686;species=Porcineepidemicdiarrheavirus;taxid=28295;segment=N/A;
>MF782687:MF782687;species=Porcineepidemicdiarrheavirus;taxid=28295;segment=N/A;
>MF431742:MF431742;species=CoronavirusHKU15;taxid=1965089;segment=N/A;
>MF431743:MF431743;species=CoronavirusHKU15;taxid=1965089;segment=N/A;
>MF593473:MF593473;species=Humancoronavirus229E;taxid=11137;segment=N/A;
>MF593476:MF593476;species=UnclassifiedCamelcoronavirusHKU23;taxid=1699096;segment=N/A;
>MF598594:MF598594;species=MiddleEastrespiratorysyndrome-relatedcoronavirus;taxid=1335626;segment=N/A;
>MF598595:MF598595;species=MiddleEastrespiratorysyndrome-relatedcoronavirus;taxid=1335626;segment=N/A;
>MF598596:MF598596;species=MiddleEastrespiratorysyndrome-relatedcoronavirus;taxid=1335626;segment=N/A;
>MF598597:MF598597;species=MiddleEastrespiratorysyndrome-relatedcoronavirus;taxid=1335626;segment=N/A;
>MF598598:MF598598;species=MiddleEastrespiratorysyndrome-relatedcoronavirus;taxid=1335626;segment=N/A;
>MF598599:MF598599;species=MiddleEastrespiratorysyndrome-relatedcoronavirus;taxid=1335626;segment=N/A;
>MF598600:MF598600;species=MiddleEastrespiratorysyndrome-relatedcoronavirus;taxid=1335626;segment=N/A;
>MF598601:MF598601;species=MiddleEastrespiratorysyndrome-relatedcoronavirus;taxid=1335626;segment=N/A;
>MF598602:MF598602;species=MiddleEastrespiratorysyndrome-relatedcoronavirus;taxid=1335626;segment=N/A;
>MF598603:MF598603;species=MiddleEastrespiratorysyndrome-relatedcoronavirus;taxid=1335626;segment=N/A;
>MF598604:MF598604;species=MiddleEastrespiratorysyndrome-relatedcoronavirus;taxid=1335626;segment=N/A;
>MF598605:MF598605;species=MiddleEastrespiratorysyndrome-relatedcoronavirus;taxid=1335626;segment=N/A;
>MF598606:MF598606;species=MiddleEastrespiratorysyndrome-relatedcoronavirus;taxid=1335626;segment=N/A;
>MF598607:MF598607;species=MiddleEastrespiratorysyndrome-relatedcoronavirus;taxid=1335626;segment=N/A;
>MF598608:MF598608;species=MiddleEastrespiratorysyndrome-relatedcoronavirus;taxid=1335626;segment=N/A;
>MF598609:MF598609;species=MiddleEastrespiratorysyndrome-relatedcoronavirus;taxid=1335626;segment=N/A;
>MF598610:MF598610;species=MiddleEastrespiratorysyndrome-relatedcoronavirus;taxid=1335626;segment=N/A;
>MF598611:MF598611;species=MiddleEastrespiratorysyndrome-relatedcoronavirus;taxid=1335626;segment=N/A;
>MF598612:MF598612;species=MiddleEastrespiratorysyndrome-relatedcoronavirus;taxid=1335626;segment=N/A;
>MF598613:MF598613;species=MiddleEastrespiratorysyndrome-relatedcoronavirus;taxid=1335626;segment=N/A;
>MF598614:MF598614;species=MiddleEastrespiratorysyndrome-relatedcoronavirus;taxid=1335626;segment=N/A;
>MF598615:MF598615;species=MiddleEastrespiratorysyndrome-relatedcoronavirus;taxid=1335626;segment=N/A;
>MF598616:MF598616;species=MiddleEastrespiratorysyndrome-relatedcoronavirus;taxid=1335626;segment=N/A;
>MF598617:MF598617;species=MiddleEastrespiratorysyndrome-relatedcoronavirus;taxid=1335626;segment=N/A;
>MF598618:MF598618;species=MiddleEastrespiratorysyndrome-relatedcoronavirus;taxid=1335626;segment=N/A;
>MF598619:MF598619;species=MiddleEastrespiratorysyndrome-relatedcoronavirus;taxid=1335626;segment=N/A;
>MF598620:MF598620;species=MiddleEastrespiratorysyndrome-relatedcoronavirus;taxid=1335626;segment=N/A;
>MF598621:MF598621;species=MiddleEastrespiratorysyndrome-relatedcoronavirus;taxid=1335626;segment=N/A;
>MF598622:MF598622;species=MiddleEastrespiratorysyndrome-relatedcoronavirus;taxid=1335626;segment=N/A;
>MF598623:MF598623;species=MiddleEastrespiratorysyndrome-relatedcoronavirus;taxid=1335626;segment=N/A;
>MF598624:MF598624;species=MiddleEastrespiratorysyndrome-relatedcoronavirus;taxid=1335626;segment=N/A;
>MF598625:MF598625;species=MiddleEastrespiratorysyndrome-relatedcoronavirus;taxid=1335626;segment=N/A;
>MF598626:MF598626;species=MiddleEastrespiratorysyndrome-relatedcoronavirus;taxid=1335626;segment=N/A;
>MF598627:MF598627;species=MiddleEastrespiratorysyndrome-relatedcoronavirus;taxid=1335626;segment=N/A;
>MF598629:MF598629;species=MiddleEastrespiratorysyndrome-relatedcoronavirus;taxid=1335626;segment=N/A;
>MF598630:MF598630;species=MiddleEastrespiratorysyndrome-relatedcoronavirus;taxid=1335626;segment=N/A;
>MF598631:MF598631;species=MiddleEastrespiratorysyndrome-relatedcoronavirus;taxid=1335626;segment=N/A;
>MF598632:MF598632;species=MiddleEastrespiratorysyndrome-relatedcoronavirus;taxid=1335626;segment=N/A;
>MF598633:MF598633;species=MiddleEastrespiratorysyndrome-relatedcoronavirus;taxid=1335626;segment=N/A;
>MF598634:MF598634;species=MiddleEastrespiratorysyndrome-relatedcoronavirus;taxid=1335626;segment=N/A;
>MF598635:MF598635;species=MiddleEastrespiratorysyndrome-relatedcoronavirus;taxid=1335626;segment=N/A;
>MF598636:MF598636;species=MiddleEastrespiratorysyndrome-relatedcoronavirus;taxid=1335626;segment=N/A;
>MF598637:MF598637;species=MiddleEastrespiratorysyndrome-relatedcoronavirus;taxid=1335626;segment=N/A;
>MF598638:MF598638;species=MiddleEastrespiratorysyndrome-relatedcoronavirus;taxid=1335626;segment=N/A;
>MF598639:MF598639;species=MiddleEastrespiratorysyndrome-relatedcoronavirus;taxid=1335626;segment=N/A;
>MF598640:MF598640;species=MiddleEastrespiratorysyndrome-relatedcoronavirus;taxid=1335626;segment=N/A;
>MF598641:MF598641;species=MiddleEastrespiratorysyndrome-relatedcoronavirus;taxid=1335626;segment=N/A;
>MF598643:MF598643;species=MiddleEastrespiratorysyndrome-relatedcoronavirus;taxid=1335626;segment=N/A;
>MF598644:MF598644;species=MiddleEastrespiratorysyndrome-relatedcoronavirus;taxid=1335626;segment=N/A;
>MF598645:MF598645;species=MiddleEastrespiratorysyndrome-relatedcoronavirus;taxid=1335626;segment=N/A;
>MF598646:MF598646;species=MiddleEastrespiratorysyndrome-relatedcoronavirus;taxid=1335626;segment=N/A;
>MF598647:MF598647;species=MiddleEastrespiratorysyndrome-relatedcoronavirus;taxid=1335626;segment=N/A;
>MF598648:MF598648;species=MiddleEastrespiratorysyndrome-relatedcoronavirus;taxid=1335626;segment=N/A;
>MF598649:MF598649;species=MiddleEastrespiratorysyndrome-relatedcoronavirus;taxid=1335626;segment=N/A;
>MF598650:MF598650;species=MiddleEastrespiratorysyndrome-relatedcoronavirus;taxid=1335626;segment=N/A;
>MF598651:MF598651;species=MiddleEastrespiratorysyndrome-relatedcoronavirus;taxid=1335626;segment=N/A;
>MF598652:MF598652;species=MiddleEastrespiratorysyndrome-relatedcoronavirus;taxid=1335626;segment=N/A;
>MF598653:MF598653;species=MiddleEastrespiratorysyndrome-relatedcoronavirus;taxid=1335626;segment=N/A;
>MF598654:MF598654;species=MiddleEastrespiratorysyndrome-relatedcoronavirus;taxid=1335626;segment=N/A;
>MF598656:MF598656;species=MiddleEastrespiratorysyndrome-relatedcoronavirus;taxid=1335626;segment=N/A;
>MF598657:MF598657;species=MiddleEastrespiratorysyndrome-relatedcoronavirus;taxid=1335626;segment=N/A;
>MF598658:MF598658;species=MiddleEastrespiratorysyndrome-relatedcoronavirus;taxid=1335626;segment=N/A;
>MF598659:MF598659;species=MiddleEastrespiratorysyndrome-relatedcoronavirus;taxid=1335626;segment=N/A;
>MF598660:MF598660;species=MiddleEastrespiratorysyndrome-relatedcoronavirus;taxid=1335626;segment=N/A;
>MF598661:MF598661;species=MiddleEastrespiratorysyndrome-relatedcoronavirus;taxid=1335626;segment=N/A;
>MF598663:MF598663;species=MiddleEastrespiratorysyndrome-relatedcoronavirus;taxid=1335626;segment=N/A;
>MF598664:MF598664;species=MiddleEastrespiratorysyndrome-relatedcoronavirus;taxid=1335626;segment=N/A;
>MF598665:MF598665;species=MiddleEastrespiratorysyndrome-relatedcoronavirus;taxid=1335626;segment=N/A;
>MF598666:MF598666;species=MiddleEastrespiratorysyndrome-relatedcoronavirus;taxid=1335626;segment=N/A;
>MF598667:MF598667;species=MiddleEastrespiratorysyndrome-relatedcoronavirus;taxid=1335626;segment=N/A;
>MF598668:MF598668;species=MiddleEastrespiratorysyndrome-relatedcoronavirus;taxid=1335626;segment=N/A;
>MF598669:MF598669;species=MiddleEastrespiratorysyndrome-relatedcoronavirus;taxid=1335626;segment=N/A;
>MF598670:MF598670;species=MiddleEastrespiratorysyndrome-relatedcoronavirus;taxid=1335626;segment=N/A;
>MF598671:MF598671;species=MiddleEastrespiratorysyndrome-relatedcoronavirus;taxid=1335626;segment=N/A;
>MF598672:MF598672;species=MiddleEastrespiratorysyndrome-relatedcoronavirus;taxid=1335626;segment=N/A;
>MF598673:MF598673;species=MiddleEastrespiratorysyndrome-relatedcoronavirus;taxid=1335626;segment=N/A;
>MF598674:MF598674;species=MiddleEastrespiratorysyndrome-relatedcoronavirus;taxid=1335626;segment=N/A;
>MF598675:MF598675;species=MiddleEastrespiratorysyndrome-relatedcoronavirus;taxid=1335626;segment=N/A;
>MF598676:MF598676;species=MiddleEastrespiratorysyndrome-relatedcoronavirus;taxid=1335626;segment=N/A;
>MF598677:MF598677;species=MiddleEastrespiratorysyndrome-relatedcoronavirus;taxid=1335626;segment=N/A;
>MF598678:MF598678;species=MiddleEastrespiratorysyndrome-relatedcoronavirus;taxid=1335626;segment=N/A;
>MF598679:MF598679;species=MiddleEastrespiratorysyndrome-relatedcoronavirus;taxid=1335626;segment=N/A;
>MF598680:MF598680;species=MiddleEastrespiratorysyndrome-relatedcoronavirus;taxid=1335626;segment=N/A;
>MF598681:MF598681;species=MiddleEastrespiratorysyndrome-relatedcoronavirus;taxid=1335626;segment=N/A;
>MF598682:MF598682;species=MiddleEastrespiratorysyndrome-relatedcoronavirus;taxid=1335626;segment=N/A;
>MF598683:MF598683;species=MiddleEastrespiratorysyndrome-relatedcoronavirus;taxid=1335626;segment=N/A;
>MF598684:MF598684;species=MiddleEastrespiratorysyndrome-relatedcoronavirus;taxid=1335626;segment=N/A;
>MF598686:MF598686;species=MiddleEastrespiratorysyndrome-relatedcoronavirus;taxid=1335626;segment=N/A;
>MF598687:MF598687;species=MiddleEastrespiratorysyndrome-relatedcoronavirus;taxid=1335626;segment=N/A;
>MF598688:MF598688;species=MiddleEastrespiratorysyndrome-relatedcoronavirus;taxid=1335626;segment=N/A;
>MF598689:MF598689;species=MiddleEastrespiratorysyndrome-relatedcoronavirus;taxid=1335626;segment=N/A;
>MF598690:MF598690;species=MiddleEastrespiratorysyndrome-relatedcoronavirus;taxid=1335626;segment=N/A;
>LT898408:LT898408;species=Porcineepidemicdiarrheavirus;taxid=28295;segment=N/A;
>LT898409:LT898409;species=Porcineepidemicdiarrheavirus;taxid=28295;segment=N/A;
>MF598691:MF598691;species=MiddleEastrespiratorysyndrome-relatedcoronavirus;taxid=1335626;segment=N/A;
>LT898410:LT898410;species=Porcineepidemicdiarrheavirus;taxid=28295;segment=N/A;
>LT898411:LT898411;species=Porcineepidemicdiarrheavirus;taxid=28295;segment=N/A;
>MF598693:MF598693;species=MiddleEastrespiratorysyndrome-relatedcoronavirus;taxid=1335626;segment=N/A;
>LT898413:LT898413;species=Porcineepidemicdiarrheavirus;taxid=28295;segment=N/A;
>LT898414:LT898414;species=Porcineepidemicdiarrheavirus;taxid=28295;segment=N/A;
>MF598694:MF598694;species=MiddleEastrespiratorysyndrome-relatedcoronavirus;taxid=1335626;segment=N/A;
>LT898415:LT898415;species=Porcineepidemicdiarrheavirus;taxid=28295;segment=N/A;
>MF598695:MF598695;species=MiddleEastrespiratorysyndrome-relatedcoronavirus;taxid=1335626;segment=N/A;
>LT898416:LT898416;species=Porcineepidemicdiarrheavirus;taxid=28295;segment=N/A;
>LT898417:LT898417;species=Porcineepidemicdiarrheavirus;taxid=28295;segment=N/A;
>MF598696:MF598696;species=MiddleEastrespiratorysyndrome-relatedcoronavirus;taxid=1335626;segment=N/A;
>LT898418:LT898418;species=Porcineepidemicdiarrheavirus;taxid=28295;segment=N/A;
>MF598697:MF598697;species=MiddleEastrespiratorysyndrome-relatedcoronavirus;taxid=1335626;segment=N/A;
>LT898420:LT898420;species=Porcineepidemicdiarrheavirus;taxid=28295;segment=N/A;
>LT898421:LT898421;species=Porcineepidemicdiarrheavirus;taxid=28295;segment=N/A;
>MF598698:MF598698;species=MiddleEastrespiratorysyndrome-relatedcoronavirus;taxid=1335626;segment=N/A;
>LT898423:LT898423;species=Porcineepidemicdiarrheavirus;taxid=28295;segment=N/A;
>MF598699:MF598699;species=MiddleEastrespiratorysyndrome-relatedcoronavirus;taxid=1335626;segment=N/A;
>LT898425:LT898425;species=Porcineepidemicdiarrheavirus;taxid=28295;segment=N/A;
>LT898426:LT898426;species=Porcineepidemicdiarrheavirus;taxid=28295;segment=N/A;
>MF598700:MF598700;species=MiddleEastrespiratorysyndrome-relatedcoronavirus;taxid=1335626;segment=N/A;
>LT898427:LT898427;species=Porcineepidemicdiarrheavirus;taxid=28295;segment=N/A;
>MF598701:MF598701;species=MiddleEastrespiratorysyndrome-relatedcoronavirus;taxid=1335626;segment=N/A;
>LT898431:LT898431;species=Porcineepidemicdiarrheavirus;taxid=28295;segment=N/A;
>MF598702:MF598702;species=MiddleEastrespiratorysyndrome-relatedcoronavirus;taxid=1335626;segment=N/A;
>LT898432:LT898432;species=Porcineepidemicdiarrheavirus;taxid=28295;segment=N/A;
>LT898433:LT898433;species=Porcineepidemicdiarrheavirus;taxid=28295;segment=N/A;
>MF598703:MF598703;species=MiddleEastrespiratorysyndrome-relatedcoronavirus;taxid=1335626;segment=N/A;
>LT898435:LT898435;species=Porcineepidemicdiarrheavirus;taxid=28295;segment=N/A;
>LT898436:LT898436;species=Porcineepidemicdiarrheavirus;taxid=28295;segment=N/A;
>LT898438:LT898438;species=Porcineepidemicdiarrheavirus;taxid=28295;segment=N/A;
>MF598705:MF598705;species=MiddleEastrespiratorysyndrome-relatedcoronavirus;taxid=1335626;segment=N/A;
>LT898439:LT898439;species=Porcineepidemicdiarrheavirus;taxid=28295;segment=N/A;
>LT898440:LT898440;species=Porcineepidemicdiarrheavirus;taxid=28295;segment=N/A;
>MF598707:MF598707;species=MiddleEastrespiratorysyndrome-relatedcoronavirus;taxid=1335626;segment=N/A;
>LT898443:LT898443;species=Porcineepidemicdiarrheavirus;taxid=28295;segment=N/A;
>LT898444:LT898444;species=Porcineepidemicdiarrheavirus;taxid=28295;segment=N/A;
>LT898445:LT898445;species=Porcineepidemicdiarrheavirus;taxid=28295;segment=N/A;
>MF598709:MF598709;species=MiddleEastrespiratorysyndrome-relatedcoronavirus;taxid=1335626;segment=N/A;
>LT898446:LT898446;species=Porcineepidemicdiarrheavirus;taxid=28295;segment=N/A;
>LT898447:LT898447;species=Porcineepidemicdiarrheavirus;taxid=28295;segment=N/A;
>MF598710:MF598710;species=MiddleEastrespiratorysyndrome-relatedcoronavirus;taxid=1335626;segment=N/A;
>MF598711:MF598711;species=MiddleEastrespiratorysyndrome-relatedcoronavirus;taxid=1335626;segment=N/A;
>MF598712:MF598712;species=MiddleEastrespiratorysyndrome-relatedcoronavirus;taxid=1335626;segment=N/A;
>LT900500:LT900500;species=Porcineepidemicdiarrheavirus;taxid=28295;segment=N/A;
>LT900501:LT900501;species=Porcineepidemicdiarrheavirus;taxid=28295;segment=N/A;
>LT900502:LT900502;species=Porcineepidemicdiarrheavirus;taxid=28295;segment=N/A;
>MF598714:MF598714;species=MiddleEastrespiratorysyndrome-relatedcoronavirus;taxid=1335626;segment=N/A;
>MF598715:MF598715;species=MiddleEastrespiratorysyndrome-relatedcoronavirus;taxid=1335626;segment=N/A;
>MF598716:MF598716;species=MiddleEastrespiratorysyndrome-relatedcoronavirus;taxid=1335626;segment=N/A;
>MF598717:MF598717;species=MiddleEastrespiratorysyndrome-relatedcoronavirus;taxid=1335626;segment=N/A;
>MF598719:MF598719;species=MiddleEastrespiratorysyndrome-relatedcoronavirus;taxid=1335626;segment=N/A;
>MF598721:MF598721;species=MiddleEastrespiratorysyndrome-relatedcoronavirus;taxid=1335626;segment=N/A;
>MF598722:MF598722;species=MiddleEastrespiratorysyndrome-relatedcoronavirus;taxid=1335626;segment=N/A;
>MF882923:MF882923;species=Aviancoronavirus;taxid=694014;segment=N/A;
>MF618252:MF618252;species=Murinecoronavirus;taxid=694005;segment=N/A;
>MF618253:MF618253;species=Murinecoronavirus;taxid=694005;segment=N/A;
>MG781192:MG781192;species=Porcineepidemicdiarrheavirus;taxid=28295;segment=N/A;
>MG366880:MG366880;species=MiddleEastrespiratorysyndrome-relatedcoronavirus;taxid=1335626;segment=N/A;
>MG366881:MG366881;species=MiddleEastrespiratorysyndrome-relatedcoronavirus;taxid=1335626;segment=N/A;
>MG366882:MG366882;species=MiddleEastrespiratorysyndrome-relatedcoronavirus;taxid=1335626;segment=N/A;
>MG366883:MG366883;species=MiddleEastrespiratorysyndrome-relatedcoronavirus;taxid=1335626;segment=N/A;
>U00735:U00735;species=Betacoronavirus1;taxid=694003;segment=N/A;
>KX900393:KX900393;species=Alphacoronavirus1;taxid=693997;segment=N/A;
>KX900394:KX900394;species=Alphacoronavirus1;taxid=693997;segment=N/A;
>KX900395:KX900395;species=Alphacoronavirus1;taxid=693997;segment=N/A;
>KX900396:KX900396;species=Alphacoronavirus1;taxid=693997;segment=N/A;
>KX900397:KX900397;species=Alphacoronavirus1;taxid=693997;segment=N/A;
>KX900398:KX900398;species=Alphacoronavirus1;taxid=693997;segment=N/A;
>KX900399:KX900399;species=Alphacoronavirus1;taxid=693997;segment=N/A;
>KX900400:KX900400;species=Alphacoronavirus1;taxid=693997;segment=N/A;
>KX900401:KX900401;species=Alphacoronavirus1;taxid=693997;segment=N/A;
>KX900402:KX900402;species=Alphacoronavirus1;taxid=693997;segment=N/A;
>KX900403:KX900403;species=Alphacoronavirus1;taxid=693997;segment=N/A;
>KX900404:KX900404;species=Alphacoronavirus1;taxid=693997;segment=N/A;
>KX900405:KX900405;species=Alphacoronavirus1;taxid=693997;segment=N/A;
>KX900406:KX900406;species=Alphacoronavirus1;taxid=693997;segment=N/A;
>KX900407:KX900407;species=Alphacoronavirus1;taxid=693997;segment=N/A;
>KX900408:KX900408;species=Alphacoronavirus1;taxid=693997;segment=N/A;
>KX900409:KX900409;species=Alphacoronavirus1;taxid=693997;segment=N/A;
>KX900410:KX900410;species=Alphacoronavirus1;taxid=693997;segment=N/A;
>KX900411:KX900411;species=Alphacoronavirus1;taxid=693997;segment=N/A;
>KY352407:KY352407;species=Severeacuterespiratorysyndrome-relatedcoronavirus;taxid=694009;segment=N/A;
>KY293678:KY293678;species=CoronavirusHKU15;taxid=1965089;segment=N/A;
>KY776700:KY776700;species=Aviancoronavirus;taxid=694014;segment=N/A;
>KY776701:KY776701;species=Aviancoronavirus;taxid=694014;segment=N/A;
>KY406735:KY406735;species=Alphacoronavirus1;taxid=693997;segment=N/A;
>KY799582:KY799582;species=Aviancoronavirus;taxid=694014;segment=N/A;
>LC364342:LC364342;species=UnclassifiedFalconcoronavirusUAE-HKU27;taxid=2078576;segment=N/A;
>LC364343:LC364343;species=UnclassifiedHoubaracoronavirusUAE-HKU28;taxid=2078577;segment=N/A;
>LC364344:LC364344;species=UnclassifiedPigeoncoronavirusUAE-HKU29;taxid=2078583;segment=N/A;
>LC364345:LC364345;species=UnclassifiedQuailcoronavirusUAE-HKU30;taxid=2078581;segment=N/A;
>LC364346:LC364346;species=UnclassifiedQuailcoronavirusUAE-HKU30;taxid=2078581;segment=N/A;
>MF083115:MF083115;species=Betacoronavirus1;taxid=694003;segment=N/A;
>MF094681:MF094681;species=UnclassifiedSwineacutediarrheasyndromecoronavirus;taxid=2032731;segment=N/A;
>MF094682:MF094682;species=UnclassifiedSwineacutediarrheasyndromecoronavirus;taxid=2032731;segment=N/A;
>MF094683:MF094683;species=UnclassifiedSwineacutediarrheasyndromecoronavirus;taxid=2032731;segment=N/A;
>MF094684:MF094684;species=UnclassifiedSwineacutediarrheasyndromecoronavirus;taxid=2032731;segment=N/A;
>MF094685:MF094685;species=UnclassifiedSwineacutediarrheasyndromerelatedcoronavirus;taxid=2115988;segment=N/A;
>MF094686:MF094686;species=UnclassifiedSwineacutediarrheasyndromerelatedcoronavirus;taxid=2115988;segment=N/A;
>MF094687:MF094687;species=UnclassifiedSwineacutediarrheasyndromerelatedcoronavirus;taxid=2115988;segment=N/A;
>MF094688:MF094688;species=UnclassifiedSwineacutediarrheasyndromerelatedcoronavirus;taxid=2115988;segment=N/A;
>MF000457:MF000457;species=MiddleEastrespiratorysyndrome-relatedcoronavirus;taxid=1335626;segment=N/A;
>MF000458:MF000458;species=MiddleEastrespiratorysyndrome-relatedcoronavirus;taxid=1335626;segment=N/A;
>MF000459:MF000459;species=MiddleEastrespiratorysyndrome-relatedcoronavirus;taxid=1335626;segment=N/A;
>MF000460:MF000460;species=MiddleEastrespiratorysyndrome-relatedcoronavirus;taxid=1335626;segment=N/A;
>LC260038:LC260038;species=CoronavirusHKU15;taxid=1965089;segment=N/A;
>LC260039:LC260039;species=CoronavirusHKU15;taxid=1965089;segment=N/A;
>LC260040:LC260040;species=CoronavirusHKU15;taxid=1965089;segment=N/A;
>LC260041:LC260041;species=CoronavirusHKU15;taxid=1965089;segment=N/A;
>LC260042:LC260042;species=CoronavirusHKU15;taxid=1965089;segment=N/A;
>LC260043:LC260043;species=CoronavirusHKU15;taxid=1965089;segment=N/A;
>LC260044:LC260044;species=CoronavirusHKU15;taxid=1965089;segment=N/A;
>MF113046:MF113046;species=UnclassifiedAlphacoronavirusMink/China/1/2016;taxid=2163884;segment=N/A;
>LT897799:LT897799;species=Porcineepidemicdiarrheavirus;taxid=28295;segment=N/A;
>LT905450:LT905450;species=Porcineepidemicdiarrheavirus;taxid=28295;segment=N/A;
>LT905451:LT905451;species=Porcineepidemicdiarrheavirus;taxid=28295;segment=N/A;
>LT906582:LT906582;species=Porcineepidemicdiarrheavirus;taxid=28295;segment=N/A;
>LT906620:LT906620;species=Porcineepidemicdiarrheavirus;taxid=28295;segment=N/A;
>MF314143:MF314143;species=Betacoronavirus1;taxid=694003;segment=N/A;
>MF642322:MF642322;species=CoronavirusHKU15;taxid=1965089;segment=N/A;
>MF642323:MF642323;species=CoronavirusHKU15;taxid=1965089;segment=N/A;
>MF642324:MF642324;species=CoronavirusHKU15;taxid=1965089;segment=N/A;
>MF642325:MF642325;species=CoronavirusHKU15;taxid=1965089;segment=N/A;
>MF280390:MF280390;species=CoronavirusHKU15;taxid=1965089;segment=N/A;
>MF281416:MF281416;species=Porcineepidemicdiarrheavirus;taxid=28295;segment=N/A;
>MF593268:MF593268;species=MiddleEastrespiratorysyndrome-relatedcoronavirus;taxid=1335626;segment=N/A;
>MF807951:MF807951;species=Porcineepidemicdiarrheavirus;taxid=28295;segment=N/A;
>MF807952:MF807952;species=Porcineepidemicdiarrheavirus;taxid=28295;segment=N/A;
>MG366483:MG366483;species=MiddleEastrespiratorysyndrome-relatedcoronavirus;taxid=1335626;segment=N/A;
>MF924724:MF924724;species=Aviancoronavirus;taxid=694014;segment=N/A;
>MF924725:MF924725;species=Aviancoronavirus;taxid=694014;segment=N/A;
>MG428699:MG428699;species=HumancoronavirusNL63;taxid=277944;segment=N/A;
>MG428701:MG428701;species=HumancoronavirusNL63;taxid=277944;segment=N/A;
>MG428702:MG428702;species=HumancoronavirusNL63;taxid=277944;segment=N/A;
>MG428703:MG428703;species=HumancoronavirusNL63;taxid=277944;segment=N/A;
>MG428704:MG428704;species=HumancoronavirusNL63;taxid=277944;segment=N/A;
>MG428705:MG428705;species=HumancoronavirusNL63;taxid=277944;segment=N/A;
>MG428706:MG428706;species=HumancoronavirusNL63;taxid=277944;segment=N/A;
>MF769417:MF769417;species=UnclassifiedSwineacutediarrheasyndromecoronavirus;taxid=2032731;segment=N/A;
>MF769418:MF769418;species=UnclassifiedSwineacutediarrheasyndromecoronavirus;taxid=2032731;segment=N/A;
>MF769419:MF769419;species=UnclassifiedSwineacutediarrheasyndromecoronavirus;taxid=2032731;segment=N/A;
>MF769420:MF769420;species=UnclassifiedSwineacutediarrheasyndromecoronavirus;taxid=2032731;segment=N/A;
>MF769424:MF769424;species=UnclassifiedSwineacutediarrheasyndromecoronavirus;taxid=2032731;segment=N/A;
>MF769428:MF769428;species=UnclassifiedSwineacutediarrheasyndromecoronavirus;taxid=2032731;segment=N/A;
>MF769441:MF769441;species=UnclassifiedSwineacutediarrheasyndromecoronavirus;taxid=2032731;segment=N/A;
>MG021194:MG021194;species=Aviancoronavirus;taxid=694014;segment=N/A;
>MG021451:MG021451;species=MiddleEastrespiratorysyndrome-relatedcoronavirus;taxid=1335626;segment=N/A;
>MG021452:MG021452;species=MiddleEastrespiratorysyndrome-relatedcoronavirus;taxid=1335626;segment=N/A;
>MG197709:MG197709;species=Betacoronavirus1;taxid=694003;segment=N/A;
>MG197710:MG197710;species=Betacoronavirus1;taxid=694003;segment=N/A;
>MG197711:MG197711;species=Betacoronavirus1;taxid=694003;segment=N/A;
>MG197712:MG197712;species=Betacoronavirus1;taxid=694003;segment=N/A;
>MG197713:MG197713;species=Betacoronavirus1;taxid=694003;segment=N/A;
>MG197714:MG197714;species=Betacoronavirus1;taxid=694003;segment=N/A;
[truncated: 423 more rows]

## Sheet: batch07052020
>MT429185 |Severe acute respiratory syndrome coronavirus 2 isolate SARS-CoV-2/human/USA/WI-UW-263/2020| complete genome
>MT429186 |Severe acute respiratory syndrome coronavirus 2 isolate SARS-CoV-2/human/USA/WI-UW-264/2020| complete genome
>MT429188 |Severe acute respiratory syndrome coronavirus 2 isolate SARS-CoV-2/human/USA/WI-UW-266/2020| complete genome
>MT429189 |Severe acute respiratory syndrome coronavirus 2 isolate SARS-CoV-2/human/USA/WI-UW-267/2020| complete genome
>MT429191 |Severe acute respiratory syndrome coronavirus 2 isolate SARS-CoV-2/human/USA/WI-UW-269/2020| complete genome
>MT432195 |Severe acute respiratory syndrome coronavirus 2 isolate SARS-CoV-2/human/USA/LA-EVTL01/2020| complete genome
>MT418880 |Severe acute respiratory syndrome coronavirus 2 isolate SARS-CoV-2/human/USA/VA-DCLS-0095/2020| complete genome
>MT418881 |Severe acute respiratory syndrome coronavirus 2 isolate SARS-CoV-2/human/USA/VA-DCLS-0098/2020| complete genome
>MT418882 |Severe acute respiratory syndrome coronavirus 2 isolate SARS-CoV-2/human/USA/VA-DCLS-0099/2020| complete genome
>MT418883 |Severe acute respiratory syndrome coronavirus 2 isolate SARS-CoV-2/human/USA/VA-DCLS-0100/2020| complete genome
>MT418884 |Severe acute respiratory syndrome coronavirus 2 isolate SARS-CoV-2/human/USA/VA-DCLS-0101/2020| complete genome
>MT418885 |Severe acute respiratory syndrome coronavirus 2 isolate SARS-CoV-2/human/USA/VA-DCLS-0104/2020| complete genome
>MT418886 |Severe acute respiratory syndrome coronavirus 2 isolate SARS-CoV-2/human/USA/VA-DCLS-0105/2020| complete genome
>MT418887 |Severe acute respiratory syndrome coronavirus 2 isolate SARS-CoV-2/human/USA/VA-DCLS-0106/2020| complete genome
>MT418888 |Severe acute respiratory syndrome coronavirus 2 isolate SARS-CoV-2/human/USA/VA-DCLS-0108/2020| complete genome
>MT418889 |Severe acute respiratory syndrome coronavirus 2 isolate SARS-CoV-2/human/USA/VA-DCLS-0109/2020| complete genome
>MT418890 |Severe acute respiratory syndrome coronavirus 2 isolate SARS-CoV-2/human/USA/VA-DCLS-0110/2020| complete genome
>MT418891 |Severe acute respiratory syndrome coronavirus 2 isolate SARS-CoV-2/human/USA/VA-DCLS-0111/2020| complete genome
>MT418892 |Severe acute respiratory syndrome coronavirus 2 isolate SARS-CoV-2/human/USA/VA-DCLS-0112/2020| complete genome
>MT412243 |Severe acute respiratory syndrome coronavirus 2 isolate SARS-CoV-2/human/USA/UNKNOWN-UW-581/2020| complete genome
>MT412264 |Severe acute respiratory syndrome coronavirus 2 isolate SARS-CoV-2/human/USA/CT-UW-5595/2020| complete genome
>MT412268 |Severe acute respiratory syndrome coronavirus 2 isolate SARS-CoV-2/human/USA/WA-UW-5617/2020| complete genome
>MT412269 |Severe acute respiratory syndrome coronavirus 2 isolate SARS-CoV-2/human/USA/WA-UW-5629/2020| complete genome
>MT412271 |Severe acute respiratory syndrome coronavirus 2 isolate SARS-CoV-2/human/USA/WA-UW-5732/2020| complete genome
>MT412272 |Severe acute respiratory syndrome coronavirus 2 isolate SARS-CoV-2/human/USA/WA-UW-5737/2020| complete genome
>MT412273 |Severe acute respiratory syndrome coronavirus 2 isolate SARS-CoV-2/human/USA/UNKNOWN-UW-5742/2020| complete genome
>MT412275 |Severe acute respiratory syndrome coronavirus 2 isolate SARS-CoV-2/human/USA/WA-UW-5750/2020| complete genome
>MT412277 |Severe acute respiratory syndrome coronavirus 2 isolate SARS-CoV-2/human/USA/WA-UW-5756/2020| complete genome
>MT412278 |Severe acute respiratory syndrome coronavirus 2 isolate SARS-CoV-2/human/USA/CT-UW-5757/2020| complete genome
>MT412281 |Severe acute respiratory syndrome coronavirus 2 isolate SARS-CoV-2/human/USA/UNKNOWN-UW-5769/2020| complete genome
>MT412285 |Severe acute respiratory syndrome coronavirus 2 isolate SARS-CoV-2/human/USA/WA-UW-5879/2020| complete genome
>MT412286 |Severe acute respiratory syndrome coronavirus 2 isolate SARS-CoV-2/human/USA/WA-UW-5884/2020| complete genome
>MT412287 |Severe acute respiratory syndrome coronavirus 2 isolate SARS-CoV-2/human/USA/WA-UW-5911/2020| complete genome
>MT412288 |Severe acute respiratory syndrome coronavirus 2 isolate SARS-CoV-2/human/USA/WA-UW-5932/2020| complete genome
>MT412289 |Severe acute respiratory syndrome coronavirus 2 isolate SARS-CoV-2/human/USA/WA-UW-5947/2020| complete genome
>MT415901 |Severe acute respiratory syndrome coronavirus 2 isolate SARS-CoV-2/human/USA/VA-DCLS-0077/2020| complete genome
>MT415904 |Severe acute respiratory syndrome coronavirus 2 isolate SARS-CoV-2/human/USA/VA-DCLS-0081/2020| complete genome
>MT415905 |Severe acute respiratory syndrome coronavirus 2 isolate SARS-CoV-2/human/USA/VA-DCLS-0084/2020| complete genome
>MT415907 |Severe acute respiratory syndrome coronavirus 2 isolate SARS-CoV-2/human/USA/VA-DCLS-0087/2020| complete genome
>MT415909 |Severe acute respiratory syndrome coronavirus 2 isolate SARS-CoV-2/human/USA/VA-DCLS-0089/2020| complete genome
>MT415910 |Severe acute respiratory syndrome coronavirus 2 isolate SARS-CoV-2/human/USA/VA-DCLS-0090/2020| complete genome
>MT415911 |Severe acute respiratory syndrome coronavirus 2 isolate SARS-CoV-2/human/USA/VA-DCLS-0091/2020| complete genome
>MT415912 |Severe acute respiratory syndrome coronavirus 2 isolate SARS-CoV-2/human/USA/VA-DCLS-0092/2020| complete genome
>MT385416 |Severe acute respiratory syndrome coronavirus 2 isolate SARS-CoV-2/human/USA/CA-CZB-IX00138/2020| complete genome
>MT385417 |Severe acute respiratory syndrome coronavirus 2 isolate SARS-CoV-2/human/USA/CA-CZB-IX00157/2020| complete genome
>MT375457 |Severe acute respiratory syndrome coronavirus 2 isolate SARS-CoV-2/human/USA/UNKNOWN-UW-4645/2020| complete genome
>MT375458 |Severe acute respiratory syndrome coronavirus 2 isolate SARS-CoV-2/human/USA/WA-UW-4649/2020| complete genome
>MT375460 |Severe acute respiratory syndrome coronavirus 2 isolate SARS-CoV-2/human/USA/WA-UW-4695/2020| complete genome
>MT375461 |Severe acute respiratory syndrome coronavirus 2 isolate SARS-CoV-2/human/USA/WA-UW-4705/2020| complete genome
>MT375462 |Severe acute respiratory syndrome coronavirus 2 isolate SARS-CoV-2/human/USA/WA-UW-4707/2020| complete genome
>MT375463 |Severe acute respiratory syndrome coronavirus 2 isolate SARS-CoV-2/human/USA/WA-UW-4892/2020| complete genome
>MT375465 |Severe acute respiratory syndrome coronavirus 2 isolate SARS-CoV-2/human/USA/WA-UW-4921/2020| complete genome
>MT375466 |Severe acute respiratory syndrome coronavirus 2 isolate SARS-CoV-2/human/USA/WA-UW-4925/2020| complete genome
>MT375467 |Severe acute respiratory syndrome coronavirus 2 isolate SARS-CoV-2/human/USA/WA-UW-4999/2020| complete genome
>MT375468 |Severe acute respiratory syndrome coronavirus 2 isolate SARS-CoV-2/human/USA/WA-UW-5025/2020| complete genome
>MT375470 |Severe acute respiratory syndrome coronavirus 2 isolate SARS-CoV-2/human/USA/CT-UW-5038/2020| complete genome
>MT375471 |Severe acute respiratory syndrome coronavirus 2 isolate SARS-CoV-2/human/USA/CT-UW-5043/2020| complete genome
>MT375472 |Severe acute respiratory syndrome coronavirus 2 isolate SARS-CoV-2/human/USA/UNKNOWN-UW-5044/2020| complete genome
>MT375474 |Severe acute respiratory syndrome coronavirus 2 isolate SARS-CoV-2/human/USA/CT-UW-5073/2020| complete genome
>MT358401 |Severe acute respiratory syndrome coronavirus 2 isolate SARS-CoV-2/human/USA/LA096/2020| complete genome
>MT358402 |Severe acute respiratory syndrome coronavirus 2 isolate SARS-CoV-2/human/USA/LA097/2020| complete genome
>MT350246 |Severe acute respiratory syndrome coronavirus 2 isolate SARS-CoV-2/human/USA/VA-DCLS-0056/2020| complete genome
>MT350253 |Severe acute respiratory syndrome coronavirus 2 isolate SARS-CoV-2/human/USA/VA-DCLS-0064/2020| complete genome
>MT350254 |Severe acute respiratory syndrome coronavirus 2 isolate SARS-CoV-2/human/USA/VA-DCLS-0065/2020| complete genome
>MT350255 |Severe acute respiratory syndrome coronavirus 2 isolate SARS-CoV-2/human/USA/VA-DCLS-0066/2020| complete genome
>MT350257 |Severe acute respiratory syndrome coronavirus 2 isolate SARS-CoV-2/human/USA/VA-DCLS-0068/2020| complete genome
>MT326173 |Severe acute respiratory syndrome coronavirus 2 isolate SARS-CoV-2/human/USA/UNKNOWN-UW-1773/2020| complete genome
>MT308703 |Severe acute respiratory syndrome coronavirus 2 isolate SARS-CoV-2/human/USA/UNC_200181/2020| complete genome
>MT308704 |Severe acute respiratory syndrome coronavirus 2 isolate SARS-CoV-2/human/USA/UNC_200189/2020| complete genome
>hCoV-19/Australia/VIC898/2020|EPI_ISL_427148|2020-04-08
>hCoV-19/Russia/StPetersburg-RII4711S/2020|EPI_ISL_427330|2020-04-07
>hCoV-19/Russia/StPetersburg-RII4713S/2020|EPI_ISL_427331|2020-04-07
>hCoV-19/Russia/StPetersburg-RII4723S/2020|EPI_ISL_427332|2020-04-07
>hCoV-19/Russia/StPetersburg-RII4724S/2020|EPI_ISL_427333|2020-04-07
>hCoV-19/Russia/StPetersburg-RII4726S/2020|EPI_ISL_427334|2020-04-07
>hCoV-19/Russia/StPetersburg-RII4728S/2020|EPI_ISL_427335|2020-04-07
>hCoV-19/Russia/StPetersburg-RII4781S/2020|EPI_ISL_427336|2020-04-07
>hCoV-19/Belgium/ULG-10100/2020|EPI_ISL_427351|2020-04-07
>hCoV-19/Belgium/ULG-10106/2020|EPI_ISL_427357|2020-04-07
>hCoV-19/Belgium/ULG-10115/2020|EPI_ISL_427364|2020-04-07
>hCoV-19/Belgium/ULG-10118/2020|EPI_ISL_427366|2020-04-07
>hCoV-19/Belgium/ULG-10122/2020|EPI_ISL_427370|2020-04-07
>hCoV-19/Belgium/ULG-10124/2020|EPI_ISL_427371|2020-04-07
>hCoV-19/Belgium/ULG-10134/2020|EPI_ISL_427379|2020-04-08
>hCoV-19/Belgium/ULG-10138/2020|EPI_ISL_427383|2020-04-08
>hCoV-19/Belgium/ULG-10142/2020|EPI_ISL_427385|2020-04-08
>hCoV-19/Belgium/ULG-10144/2020|EPI_ISL_427388|2020-04-07
>hCoV-19/Belgium/ULG-10125/2020|EPI_ISL_427390|2020-04-07
>hCoV-19/Turkey/GLAB-CoV008/2020|EPI_ISL_427391|2020-04-13
>hCoV-19/India/nimh-0182/2020|EPI_ISL_428482|2020-04-08
>hCoV-19/Singapore/58/2020|EPI_ISL_428837|2020-04-08
>hCoV-19/Singapore/59/2020|EPI_ISL_428838|2020-04-08
>hCoV-19/Singapore/60/2020|EPI_ISL_428839|2020-04-08
>hCoV-19/Singapore/61/2020|EPI_ISL_428840|2020-04-07
>hCoV-19/Singapore/62/2020|EPI_ISL_428841|2020-04-08
>hCoV-19/Singapore/63/2020|EPI_ISL_428842|2020-04-08
>hCoV-19/Singapore/64/2020|EPI_ISL_428843|2020-04-08
>hCoV-19/Singapore/65/2020|EPI_ISL_428844|2020-04-08
>hCoV-19/Singapore/66/2020|EPI_ISL_428845|2020-04-08
>hCoV-19/Singapore/67/2020|EPI_ISL_428846|2020-04-15
>hCoV-19/Singapore/68/2020|EPI_ISL_428847|2020-04-15
>hCoV-19/Singapore/69/2020|EPI_ISL_428848|2020-04-15
>hCoV-19/Singapore/70/2020|EPI_ISL_428849|2020-04-15
>hCoV-19/Singapore/71/2020|EPI_ISL_428850|2020-04-15
>hCoV-19/Gambia/GC19-029/2020|EPI_ISL_428857|2020-04-20
>hCoV-19/Luxembourg/LNS1703112/2020|EPI_ISL_429764|2020-04-09
>hCoV-19/Luxembourg/LNS3257811/2020|EPI_ISL_429773|2020-04-09
>hCoV-19/Luxembourg/LNS8367209/2020|EPI_ISL_429796|2020-04-08
>hCoV-19/Russia/StPetersburg-RII6027S/2020|EPI_ISL_430100|2020-04-14
>hCoV-19/Russia/StPetersburg-RII6031S/2020|EPI_ISL_430101|2020-04-14
>hCoV-19/Russia/StPetersburg-RII6039S/2020|EPI_ISL_430102|2020-04-14
>hCoV-19/Russia/StPetersburg-RII6043S/2020|EPI_ISL_430103|2020-04-14
>hCoV-19/Russia/StPetersburg-RII6053S/2020|EPI_ISL_430104|2020-04-15
>hCoV-19/Russia/StPetersburg-RII6055S/2020|EPI_ISL_430105|2020-04-15
>hCoV-19/Russia/StPetersburg-RII6056S/2020|EPI_ISL_430106|2020-04-15
>hCoV-19/Russia/StPetersburg-RII6060S/2020|EPI_ISL_430107|2020-04-15
>hCoV-19/Russia/StPetersburg-RII6061S/2020|EPI_ISL_430108|2020-04-15
>hCoV-19/Russia/StPetersburg-RII6063S/2020|EPI_ISL_430109|2020-04-15
>hCoV-19/Russia/StPetersburg-RII6065S/2020|EPI_ISL_430110|2020-04-15
>hCoV-19/Russia/StPetersburg-RII6086S/2020|EPI_ISL_430111|2020-04-15
>hCoV-19/USA/NY-NYUMC296/2020|EPI_ISL_430323|2020-04-10
>hCoV-19/USA/NY-NYUMC297/2020|EPI_ISL_430324|2020-04-10
>hCoV-19/USA/NY-NYUMC298/2020|EPI_ISL_430325|2020-04-08
>hCoV-19/USA/NY-NYUMC331/2020|EPI_ISL_430358|2020-04-13
>hCoV-19/USA/NY-NYUMC332/2020|EPI_ISL_430359|2020-04-08
>hCoV-19/USA/NY-NYUMC333/2020|EPI_ISL_430360|2020-04-07
>hCoV-19/USA/NY-NYUMC334/2020|EPI_ISL_430361|2020-04-07
>hCoV-19/USA/NY-NYUMC335/2020|EPI_ISL_430362|2020-04-08
>hCoV-19/USA/NY-NYUMC336/2020|EPI_ISL_430363|2020-04-08
>hCoV-19/USA/NY-NYUMC337/2020|EPI_ISL_430364|2020-04-08
>hCoV-19/USA/NY-NYUMC338/2020|EPI_ISL_430365|2020-04-08
>hCoV-19/USA/NY-NYUMC339/2020|EPI_ISL_430366|2020-04-08
>hCoV-19/USA/NY-NYUMC340/2020|EPI_ISL_430367|2020-04-07
>hCoV-19/USA/NY-NYUMC341/2020|EPI_ISL_430368|2020-04-08
>hCoV-19/USA/NY-NYUMC342/2020|EPI_ISL_430369|2020-04-08
>hCoV-19/USA/NY-NYUMC343/2020|EPI_ISL_430370|2020-04-08
>hCoV-19/USA/NJ-NYUMC344/2020|EPI_ISL_430371|2020-04-08
>hCoV-19/USA/NY-NYUMC345/2020|EPI_ISL_430372|2020-04-07
>hCoV-19/USA/NY-NYUMC346/2020|EPI_ISL_430373|2020-04-08
>hCoV-19/USA/NY-NYUMC347/2020|EPI_ISL_430374|2020-04-08
>hCoV-19/USA/NY-NYUMC348/2020|EPI_ISL_430375|2020-04-08
>hCoV-19/USA/NY-NYUMC349/2020|EPI_ISL_430376|2020-04-08
>hCoV-19/USA/NY-NYUMC350/2020|EPI_ISL_430377|2020-04-08
>hCoV-19/USA/NY-NYUMC351/2020|EPI_ISL_430378|2020-04-07
>hCoV-19/USA/NY-NYUMC352/2020|EPI_ISL_430379|2020-04-07
>hCoV-19/USA/NY-NYUMC353/2020|EPI_ISL_430380|2020-04-08
>hCoV-19/USA/NY-NYUMC354/2020|EPI_ISL_430381|2020-04-07
>hCoV-19/USA/NY-NYUMC355/2020|EPI_ISL_430382|2020-04-09
>hCoV-19/USA/NY-NYUMC356/2020|EPI_ISL_430383|2020-04-08
>hCoV-19/USA/NY-NYUMC357/2020|EPI_ISL_430384|2020-04-09
>hCoV-19/USA/NY-NYUMC358/2020|EPI_ISL_430385|2020-04-08
>hCoV-19/USA/NY-NYUMC359/2020|EPI_ISL_430386|2020-04-08
>hCoV-19/USA/NY-NYUMC360/2020|EPI_ISL_430387|2020-04-08
>hCoV-19/USA/NY-NYUMC361/2020|EPI_ISL_430388|2020-04-09
>hCoV-19/USA/NY-NYUMC362/2020|EPI_ISL_430389|2020-04-08
>hCoV-19/USA/NY-NYUMC363/2020|EPI_ISL_430390|2020-04-08
>hCoV-19/USA/NY-NYUMC364/2020|EPI_ISL_430391|2020-04-09
>hCoV-19/USA/NY-NYUMC365/2020|EPI_ISL_430392|2020-04-08
>hCoV-19/USA/NY-NYUMC366/2020|EPI_ISL_430393|2020-04-09
>hCoV-19/USA/NJ-NYUMC367/2020|EPI_ISL_430394|2020-04-09
>hCoV-19/USA/NY-NYUMC368/2020|EPI_ISL_430395|2020-04-09
>hCoV-19/USA/NY-NYUMC369/2020|EPI_ISL_430396|2020-04-10
>hCoV-19/USA/NY-NYUMC370/2020|EPI_ISL_430397|2020-04-09
>hCoV-19/USA/NY-NYUMC371/2020|EPI_ISL_430398|2020-04-10
>hCoV-19/USA/NY-NYUMC372/2020|EPI_ISL_430399|2020-04-10
>hCoV-19/Australia/VIC1119/2020|EPI_ISL_430567|2020-04-08
>hCoV-19/Australia/VIC1110/2020|EPI_ISL_430569|2020-04-07
>hCoV-19/Australia/VIC1112/2020|EPI_ISL_430573|2020-04-07
>hCoV-19/Australia/VIC1114/2020|EPI_ISL_430576|2020-04-07
>hCoV-19/Australia/VIC1115/2020|EPI_ISL_430577|2020-04-07
>hCoV-19/Australia/VIC1094/2020|EPI_ISL_430583|2020-04-07
>hCoV-19/Australia/VIC1103/2020|EPI_ISL_430584|2020-04-07
>hCoV-19/Australia/VIC1107/2020|EPI_ISL_430590|2020-04-07
>hCoV-19/Australia/VIC1133/2020|EPI_ISL_430596|2020-04-08
>hCoV-19/Australia/VIC1157/2020|EPI_ISL_430598|2020-04-09
>hCoV-19/USA/UN-UW-5614/2020|EPI_ISL_430910|2020-04-08
>hCoV-19/Wales/PHWC-2B096/2020|EPI_ISL_432300|2020-04-07
>hCoV-19/Wales/PHWC-2B157/2020|EPI_ISL_432304|2020-04-08
>hCoV-19/Wales/PHWC-2B087/2020|EPI_ISL_432305|2020-04-07
>hCoV-19/Wales/PHWC-2B0A5/2020|EPI_ISL_432309|2020-04-07
>hCoV-19/Wales/PHWC-2B2EB/2020|EPI_ISL_432315|2020-04-07
>hCoV-19/Wales/PHWC-2B290/2020|EPI_ISL_432318|2020-04-08
>hCoV-19/Wales/PHWC-26BE5/2020|EPI_ISL_432332|2020-04-08
>hCoV-19/Wales/PHWC-2AF6D/2020|EPI_ISL_432354|2020-04-07
>hCoV-19/England/NOTT-10FC84/2020|EPI_ISL_432706|2020-04-08
>hCoV-19/England/SHEF-C11BD/2020|EPI_ISL_432722|2020-04-07
>hCoV-19/England/SHEF-C3115/2020|EPI_ISL_432762|2020-04-15
>hCoV-19/England/SHEF-C3CC9/2020|EPI_ISL_432780|2020-04-15
>hCoV-19/Scotland/EDB2092/2020|EPI_ISL_433190|2020-04-19
>hCoV-19/Scotland/EDB2094/2020|EPI_ISL_433192|2020-04-18
>hCoV-19/Scotland/EDB2095/2020|EPI_ISL_433193|2020-04-18
>hCoV-19/Scotland/EDB2096/2020|EPI_ISL_433194|2020-04-19
>hCoV-19/Scotland/EDB2097/2020|EPI_ISL_433195|2020-04-19
>hCoV-19/Scotland/EDB2098/2020|EPI_ISL_433196|2020-04-19
>hCoV-19/Scotland/EDB2099/2020|EPI_ISL_433197|2020-04-18
>hCoV-19/Scotland/EDB1148/2020|EPI_ISL_433408|2020-04-07
>hCoV-19/Scotland/EDB1151/2020|EPI_ISL_433410|2020-04-07
>hCoV-19/Scotland/EDB1152/2020|EPI_ISL_433411|2020-04-07
>hCoV-19/Scotland/EDB1161/2020|EPI_ISL_433413|2020-04-08
>hCoV-19/Scotland/EDB1164/2020|EPI_ISL_433415|2020-04-08
>hCoV-19/Scotland/EDB1167/2020|EPI_ISL_433417|2020-04-08
>hCoV-19/Scotland/EDB1168/2020|EPI_ISL_433418|2020-04-08
>hCoV-19/Scotland/EDB1169/2020|EPI_ISL_433419|2020-04-08
>hCoV-19/Scotland/EDB1170/2020|EPI_ISL_433420|2020-04-09
>hCoV-19/Scotland/EDB1171/2020|EPI_ISL_433421|2020-04-07
>hCoV-19/Scotland/EDB1173/2020|EPI_ISL_433423|2020-04-08
>hCoV-19/Scotland/EDB1182/2020|EPI_ISL_433426|2020-04-08
>hCoV-19/Scotland/EDB1197/2020|EPI_ISL_433428|2020-04-08
>hCoV-19/Scotland/EDB1198/2020|EPI_ISL_433429|2020-04-08
>hCoV-19/Scotland/EDB1207/2020|EPI_ISL_433430|2020-04-08
>hCoV-19/Scotland/EDB1216/2020|EPI_ISL_433431|2020-04-08
>hCoV-19/Scotland/EDB1220/2020|EPI_ISL_433432|2020-04-08
>hCoV-19/Scotland/EDB1317/2020|EPI_ISL_433434|2020-04-09
>hCoV-19/Scotland/EDB1324/2020|EPI_ISL_433435|2020-04-10
>hCoV-19/Scotland/EDB1340/2020|EPI_ISL_433437|2020-04-10
>hCoV-19/Scotland/EDB1404/2020|EPI_ISL_433439|2020-04-11
>hCoV-19/Scotland/EDB1411/2020|EPI_ISL_433440|2020-04-10
>hCoV-19/Scotland/EDB1424/2020|EPI_ISL_433442|2020-04-12
>hCoV-19/Scotland/EDB1428/2020|EPI_ISL_433443|2020-04-12
>hCoV-19/Scotland/CVR1856/2020|EPI_ISL_433660|2020-04-08
>hCoV-19/Scotland/CVR1935/2020|EPI_ISL_433663|2020-04-08
>hCoV-19/Scotland/CVR1971/2020|EPI_ISL_433665|2020-04-08
>hCoV-19/England/CAMB-789DB/2020|EPI_ISL_433803|2020-04-07
>hCoV-19/England/CAMB-789F9/2020|EPI_ISL_433805|2020-04-07
>hCoV-19/England/CAMB-78A50/2020|EPI_ISL_433809|2020-04-07
>hCoV-19/England/CAMB-7A8BE/2020|EPI_ISL_433826|2020-04-08
>hCoV-19/England/CAMB-7A8DC/2020|EPI_ISL_433827|2020-04-08
>hCoV-19/England/CAMB-7A8FA/2020|EPI_ISL_433828|2020-04-07
>hCoV-19/England/CAMB-7AA30/2020|EPI_ISL_433829|2020-04-08
>hCoV-19/England/CAMB-7AA8B/2020|EPI_ISL_433833|2020-04-08
>hCoV-19/England/CAMB-7AAA9/2020|EPI_ISL_433834|2020-04-07
>hCoV-19/England/CAMB-7AAB8/2020|EPI_ISL_433835|2020-04-07
>hCoV-19/England/CAMB-7AAD6/2020|EPI_ISL_433837|2020-04-07
>hCoV-19/England/CAMB-7AAF4/2020|EPI_ISL_433839|2020-04-07
>hCoV-19/England/CAMB-7AB00/2020|EPI_ISL_433840|2020-04-07
>hCoV-19/England/CAMB-7AB3D/2020|EPI_ISL_433843|2020-04-08
>hCoV-19/England/CAMB-7AB79/2020|EPI_ISL_433844|2020-04-07
>hCoV-19/England/CAMB-7AB97/2020|EPI_ISL_433846|2020-04-07
>hCoV-19/England/CAMB-7ABA6/2020|EPI_ISL_433847|2020-04-07
>hCoV-19/England/CAMB-7ABC4/2020|EPI_ISL_433849|2020-04-07
>hCoV-19/England/CAMB-7ABF1/2020|EPI_ISL_433851|2020-04-09
>hCoV-19/England/CAMB-7AC0D/2020|EPI_ISL_433852|2020-04-08
>hCoV-19/England/CAMB-7AC2B/2020|EPI_ISL_433854|2020-04-08
>hCoV-19/England/CAMB-7AC3A/2020|EPI_ISL_433855|2020-04-08
>hCoV-19/England/CAMB-7AC49/2020|EPI_ISL_433856|2020-04-08
>hCoV-19/England/CAMB-7AC58/2020|EPI_ISL_433857|2020-04-08
>hCoV-19/England/CAMB-7AC67/2020|EPI_ISL_433858|2020-04-08
>hCoV-19/England/CAMB-7AC76/2020|EPI_ISL_433859|2020-04-08
>hCoV-19/England/CAMB-7AC85/2020|EPI_ISL_433860|2020-04-08
>hCoV-19/England/CAMB-7AC94/2020|EPI_ISL_433861|2020-04-07
>hCoV-19/England/CAMB-7ACB2/2020|EPI_ISL_433863|2020-04-09
>hCoV-19/England/CAMB-7ACC1/2020|EPI_ISL_433864|2020-04-09
>hCoV-19/England/CAMB-7ACD0/2020|EPI_ISL_433865|2020-04-08
>hCoV-19/England/CAMB-7ACFE/2020|EPI_ISL_433866|2020-04-08
>hCoV-19/England/CAMB-7AD28/2020|EPI_ISL_433868|2020-04-08
>hCoV-19/England/CAMB-7AD46/2020|EPI_ISL_433870|2020-04-07
>hCoV-19/England/CAMB-7AD64/2020|EPI_ISL_433872|2020-04-08
>hCoV-19/England/CAMB-7ADA0/2020|EPI_ISL_433875|2020-04-08
>hCoV-19/England/CAMB-7ADBF/2020|EPI_ISL_433876|2020-04-08
>hCoV-19/England/CAMB-7ADDD/2020|EPI_ISL_433877|2020-04-09
>hCoV-19/England/CAMB-7AE34/2020|EPI_ISL_433882|2020-04-08
>hCoV-19/England/CAMB-7AE43/2020|EPI_ISL_433883|2020-04-09
>hCoV-19/England/CAMB-7AE61/2020|EPI_ISL_433885|2020-04-09
>hCoV-19/England/CAMB-7AE70/2020|EPI_ISL_433886|2020-04-09
>hCoV-19/England/CAMB-7AEAD/2020|EPI_ISL_433888|2020-04-09
>hCoV-19/England/CAMB-7AEDA/2020|EPI_ISL_433890|2020-04-09
>hCoV-19/England/CAMB-7AEE9/2020|EPI_ISL_433891|2020-04-09
>hCoV-19/England/CAMB-7AF04/2020|EPI_ISL_433893|2020-04-10
>hCoV-19/England/CAMB-7AF13/2020|EPI_ISL_433894|2020-04-10
>hCoV-19/England/CAMB-7AF22/2020|EPI_ISL_433895|2020-04-10
>hCoV-19/England/CAMB-7AF31/2020|EPI_ISL_433896|2020-04-10
>hCoV-19/England/CAMB-7AF5F/2020|EPI_ISL_433898|2020-04-10
>hCoV-19/England/CAMB-7AF6E/2020|EPI_ISL_433899|2020-04-10
>hCoV-19/England/CAMB-7E119/2020|EPI_ISL_434041|2020-04-16
>hCoV-19/England/CAMB-7E155/2020|EPI_ISL_434045|2020-04-16
>hCoV-19/England/CAMB-7E164/2020|EPI_ISL_434046|2020-04-15
>hCoV-19/England/CAMB-7E1BF/2020|EPI_ISL_434047|2020-04-16
>hCoV-19/England/CAMB-7E1DD/2020|EPI_ISL_434049|2020-04-16
>hCoV-19/England/CAMB-7E1FB/2020|EPI_ISL_434051|2020-04-16
>hCoV-19/England/CAMB-7E234/2020|EPI_ISL_434054|2020-04-15
>hCoV-19/Luxembourg/LNS2818424/2020|EPI_ISL_434500|2020-04-15
>hCoV-19/Luxembourg/LNS5807524/2020|EPI_ISL_434502|2020-04-13
>hCoV-19/Luxembourg/LNS0364174/2020|EPI_ISL_434503|2020-04-12
>hCoV-19/Luxembourg/LNS2458393/2020|EPI_ISL_434504|2020-04-14
>hCoV-19/Luxembourg/LNS9470500/2020|EPI_ISL_434505|2020-04-08
>hCoV-19/Luxembourg/LNS6690193/2020|EPI_ISL_434506|2020-04-15
>hCoV-19/Luxembourg/LNS9175349/2020|EPI_ISL_434507|2020-04-12
>hCoV-19/Luxembourg/LNS2435702/2020|EPI_ISL_434511|2020-04-21
>hCoV-19/Luxembourg/LNS9272998/2020|EPI_ISL_434512|2020-04-17
>hCoV-19/Luxembourg/LNS2629386/2020|EPI_ISL_434514|2020-04-16
>hCoV-19/Luxembourg/LNS5953507/2020|EPI_ISL_434515|2020-04-15
>hCoV-19/DRC/1423/2020|EPI_ISL_434710|2020-04-08
>hCoV-19/DRC/1398/2020|EPI_ISL_435114|2020-04-07
>hCoV-19/Italy/TE12337/2020|EPI_ISL_435146|2020-04-07
>hCoV-19/Italy/TE12759/2020|EPI_ISL_435147|2020-04-08
>hCoV-19/Italy/TE13491/2020|EPI_ISL_435148|2020-04-08
>hCoV-19/Italy/TE13457/2020|EPI_ISL_435149|2020-04-08
>hCoV-19/India/NCDC-4055/2020|EPI_ISL_436447|2020-04-10
>hCoV-19/India/NCDC-4138/2020|EPI_ISL_436448|2020-04-12
>hCoV-19/India/NCDC-4876/2020|EPI_ISL_436460|2020-04-20
>hCoV-19/India/NCDC-4877/2020|EPI_ISL_436461|2020-04-20
>hCoV-19/India/NCDC-4878/2020|EPI_ISL_436462|2020-04-16
>hCoV-19/India/NCDC-4879/2020|EPI_ISL_436463|2020-04-16
>hCoV-19/USA/AK-PHL152/2020|EPI_ISL_436464|2020-04-07
>hCoV-19/USA/AK-PHL200/2020|EPI_ISL_436465|2020-04-12
>hCoV-19/Russia/StPetersburg-RII4686S/2020|EPI_ISL_427324|2020-04-07
>hCoV-19/Russia/StPetersburg-RII4693S/2020|EPI_ISL_427325|2020-04-07
>hCoV-19/Russia/StPetersburg-RII4694S/2020|EPI_ISL_427326|2020-04-07
>hCoV-19/Russia/StPetersburg-RII4696S/2020|EPI_ISL_427327|2020-04-07
>hCoV-19/Russia/StPetersburg-RII4697S/2020|EPI_ISL_427328|2020-04-07
>hCoV-19/Russia/StPetersburg-RII4707S/2020|EPI_ISL_427329|2020-04-07
>hCoV-19/USA/CT-Yale-107/2020|EPI_ISL_428403|2020-04-07
>hCoV-19/USA/CT-Yale-115/2020|EPI_ISL_428404|2020-04-11
>hCoV-19/USA/CT-Yale-117/2020|EPI_ISL_428405|2020-04-11
>hCoV-19/Singapore/53/2020|EPI_ISL_428832|2020-04-08
>hCoV-19/Singapore/54/2020|EPI_ISL_428833|2020-04-08
>hCoV-19/Singapore/55/2020|EPI_ISL_428834|2020-04-08
>hCoV-19/Singapore/56/2020|EPI_ISL_428835|2020-04-08
>hCoV-19/Singapore/57/2020|EPI_ISL_428836|2020-04-08
>hCoV-19/Luxembourg/LNS3652733/2020|EPI_ISL_429706|2020-04-09
>hCoV-19/Luxembourg/LNS9831617/2020|EPI_ISL_429713|2020-04-08
>hCoV-19/Luxembourg/LNS7438855/2020|EPI_ISL_429730|2020-04-09
>hCoV-19/Luxembourg/LNS1658150/2020|EPI_ISL_429742|2020-04-10
>hCoV-19/Australia/VIC-CBA5/2020|EPI_ISL_430065|2020-04-08
>hCoV-19/Russia/StPetersburg-RII4705S/2020|EPI_ISL_430067|2020-04-07
>hCoV-19/Russia/StPetersburg-RII4712V/2020|EPI_ISL_430068|2020-04-07
>hCoV-19/Russia/StPetersburg-RII4780S/2020|EPI_ISL_430069|2020-04-07
>hCoV-19/Russia/StPetersburg-RII4917S/2020|EPI_ISL_430070|2020-04-07
>hCoV-19/Russia/StPetersburg-RII4936S/2020|EPI_ISL_430071|2020-04-08
>hCoV-19/Russia/StPetersburg-RII4937S/2020|EPI_ISL_430072|2020-04-08
>hCoV-19/Russia/StPetersburg-RII4938S/2020|EPI_ISL_430073|2020-04-08
>hCoV-19/Russia/StPetersburg-RII4944S/2020|EPI_ISL_430074|2020-04-08
>hCoV-19/Russia/StPetersburg-RII4949S/2020|EPI_ISL_430075|2020-04-09
>hCoV-19/Russia/StPetersburg-RII4969S/2020|EPI_ISL_430076|2020-04-10
>hCoV-19/Russia/StPetersburg-RII4970S/2020|EPI_ISL_430077|2020-04-10
>hCoV-19/Russia/StPetersburg-RII4972S/2020|EPI_ISL_430078|2020-04-10
>hCoV-19/Russia/StPetersburg-RII4980S/2020|EPI_ISL_430079|2020-04-10
>hCoV-19/Russia/StPetersburg-RII4983S/2020|EPI_ISL_430080|2020-04-10
>hCoV-19/Russia/StPetersburg-RII4984S/2020|EPI_ISL_430081|2020-04-10
>hCoV-19/Russia/StPetersburg-RII4985S/2020|EPI_ISL_430082|2020-04-10
>hCoV-19/Russia/StPetersburg-RII4988S/2020|EPI_ISL_430083|2020-04-10
>hCoV-19/Russia/StPetersburg-RII5017V/2020|EPI_ISL_430084|2020-04-09
>hCoV-19/Russia/StPetersburg-RII5029S/2020|EPI_ISL_430085|2020-04-10
>hCoV-19/Russia/StPetersburg-RII5033S/2020|EPI_ISL_430086|2020-04-10
>hCoV-19/Russia/StPetersburg-RII5047S/2020|EPI_ISL_430087|2020-04-10
>hCoV-19/Russia/StPetersburg-RII5169S/2020|EPI_ISL_430088|2020-04-09
>hCoV-19/Russia/StPetersburg-RII5170S/2020|EPI_ISL_430089|2020-04-09
>hCoV-19/Russia/StPetersburg-RII5244S/2020|EPI_ISL_430090|2020-04-10
>hCoV-19/Russia/StPetersburg-RII5247S/2020|EPI_ISL_430091|2020-04-10
>hCoV-19/Russia/StPetersburg-RII5633S/2020|EPI_ISL_430092|2020-04-14
>hCoV-19/Russia/StPetersburg-RII5634S/2020|EPI_ISL_430093|2020-04-14
>hCoV-19/Russia/StPetersburg-RII5635S/2020|EPI_ISL_430094|2020-04-14
>hCoV-19/Russia/StPetersburg-RII5642S/2020|EPI_ISL_430095|2020-04-14
>hCoV-19/Russia/StPetersburg-RII5643S/2020|EPI_ISL_430096|2020-04-14
>hCoV-19/Russia/StPetersburg-RII5644S/2020|EPI_ISL_430097|2020-04-14
>hCoV-19/Russia/StPetersburg-RII5654S/2020|EPI_ISL_430098|2020-04-14
>hCoV-19/Russia/StPetersburg-RII5942S/2020|EPI_ISL_430099|2020-04-13
>hCoV-19/Australia/VIC1284/2020|EPI_ISL_430701|2020-04-09
>hCoV-19/Australia/VIC1305/2020|EPI_ISL_430705|2020-04-10
>hCoV-19/Australia/VIC1292/2020|EPI_ISL_430711|2020-04-09
>hCoV-19/Australia/VIC1313/2020|EPI_ISL_430714|2020-04-10
>hCoV-19/USA/CT-UW-5599/2020|EPI_ISL_430908|2020-04-07
>hCoV-19/Wales/PHWC-2B306/2020|EPI_ISL_432241|2020-04-08
>hCoV-19/Wales/PHWC-2B1FD/2020|EPI_ISL_432246|2020-04-08
>hCoV-19/Wales/PHWC-2B1A2/2020|EPI_ISL_432261|2020-04-07
>hCoV-19/Wales/PHWC-2B00F/2020|EPI_ISL_432263|2020-04-07
>hCoV-19/Wales/PHWC-2B148/2020|EPI_ISL_432264|2020-04-07
>hCoV-19/Wales/PHWC-2B01E/2020|EPI_ISL_432265|2020-04-08
>hCoV-19/Wales/PHWC-2B0D2/2020|EPI_ISL_432268|2020-04-08
>hCoV-19/Wales/PHWC-2AE42/2020|EPI_ISL_432269|2020-04-07
>hCoV-19/Wales/PHWC-2B04B/2020|EPI_ISL_432271|2020-04-08
>hCoV-19/Wales/PHWC-2B1EE/2020|EPI_ISL_432272|2020-04-07
>hCoV-19/Wales/PHWC-2B218/2020|EPI_ISL_432273|2020-04-08
>hCoV-19/Wales/PHWC-2AE9D/2020|EPI_ISL_432275|2020-04-08
>hCoV-19/Wales/PHWC-2AEBB/2020|EPI_ISL_432276|2020-04-07
>hCoV-19/England/SHEF-C9E36/2020|EPI_ISL_432478|2020-04-07
>hCoV-19/Scotland/EDB1642/2020|EPI_ISL_433101|2020-04-14
>hCoV-19/Scotland/EDB1647/2020|EPI_ISL_433104|2020-04-14
>hCoV-19/Scotland/EDB1655/2020|EPI_ISL_433107|2020-04-14
>hCoV-19/Scotland/EDB1656/2020|EPI_ISL_433108|2020-04-14
>hCoV-19/Scotland/EDB1663/2020|EPI_ISL_433110|2020-04-15
>hCoV-19/Scotland/EDB1671/2020|EPI_ISL_433112|2020-04-15
>hCoV-19/Scotland/EDB1674/2020|EPI_ISL_433113|2020-04-15
>hCoV-19/Scotland/EDB1677/2020|EPI_ISL_433114|2020-04-15
>hCoV-19/Scotland/EDB1679/2020|EPI_ISL_433115|2020-04-15
>hCoV-19/Scotland/EDB1681/2020|EPI_ISL_433116|2020-04-15
>hCoV-19/Scotland/EDB1683/2020|EPI_ISL_433117|2020-04-16
>hCoV-19/Scotland/EDB1693/2020|EPI_ISL_433118|2020-04-15
>hCoV-19/Scotland/EDB1697/2020|EPI_ISL_433120|2020-04-15
>hCoV-19/Scotland/EDB1700/2020|EPI_ISL_433121|2020-04-16
>hCoV-19/Scotland/EDB1701/2020|EPI_ISL_433122|2020-04-15
>hCoV-19/Scotland/EDB1704/2020|EPI_ISL_433123|2020-04-15
>hCoV-19/Scotland/EDB1707/2020|EPI_ISL_433125|2020-04-16
>hCoV-19/Scotland/EDB1711/2020|EPI_ISL_433126|2020-04-15
>hCoV-19/Scotland/EDB1829/2020|EPI_ISL_433149|2020-04-16
>hCoV-19/Scotland/EDB1841/2020|EPI_ISL_433153|2020-04-17
>hCoV-19/Scotland/EDB1897/2020|EPI_ISL_433156|2020-04-17
>hCoV-19/Scotland/EDB2062/2020|EPI_ISL_433170|2020-04-18
>hCoV-19/Scotland/EDB2065/2020|EPI_ISL_433172|2020-04-18
>hCoV-19/Scotland/EDB2066/2020|EPI_ISL_433173|2020-04-18
>hCoV-19/Scotland/EDB2071/2020|EPI_ISL_433174|2020-04-19
>hCoV-19/Scotland/EDB2077/2020|EPI_ISL_433176|2020-04-19
>hCoV-19/Scotland/EDB2079/2020|EPI_ISL_433178|2020-04-19
>hCoV-19/Scotland/EDB2082/2020|EPI_ISL_433181|2020-04-19
>hCoV-19/Scotland/EDB2083/2020|EPI_ISL_433182|2020-04-19
>hCoV-19/Scotland/EDB2085/2020|EPI_ISL_433184|2020-04-19
>hCoV-19/Scotland/EDB2087/2020|EPI_ISL_433186|2020-04-19
>hCoV-19/Scotland/EDB2088/2020|EPI_ISL_433187|2020-04-19
>hCoV-19/Scotland/EDB2089/2020|EPI_ISL_433188|2020-04-19
>hCoV-19/Scotland/EDB1102/2020|EPI_ISL_433395|2020-04-08
>hCoV-19/England/CAMB-7C290/2020|EPI_ISL_434020|2020-04-15
>hCoV-19/England/CAMB-7C2AF/2020|EPI_ISL_434021|2020-04-14
>hCoV-19/England/CAMB-7C2BE/2020|EPI_ISL_434022|2020-04-14
>hCoV-19/England/CAMB-7C2DC/2020|EPI_ISL_434024|2020-04-15
>hCoV-19/England/CAMB-7C315/2020|EPI_ISL_434027|2020-04-14
>hCoV-19/England/CAMB-7C333/2020|EPI_ISL_434029|2020-04-14
>hCoV-19/England/CAMB-7C360/2020|EPI_ISL_434032|2020-04-14
>hCoV-19/England/CAMB-7C38E/2020|EPI_ISL_434034|2020-04-14
>hCoV-19/England/CAMB-7C39D/2020|EPI_ISL_434035|2020-04-13
>hCoV-19/England/CAMB-7C3AC/2020|EPI_ISL_434036|2020-04-14
>hCoV-19/England/CAMB-7C3CA/2020|EPI_ISL_434038|2020-04-14
>hCoV-19/Luxembourg/LNS0972189/2020|EPI_ISL_434487|2020-04-13
>hCoV-19/Luxembourg/LNS1673015/2020|EPI_ISL_434488|2020-04-21
>hCoV-19/Luxembourg/LNS8742871/2020|EPI_ISL_434489|2020-04-13
>hCoV-19/Sweden/20-07010/2020|EPI_ISL_434661|2020-04-07
>hCoV-19/Sweden/20-07013/2020|EPI_ISL_434662|2020-04-07
>hCoV-19/Sweden/20-07171/2020|EPI_ISL_434666|2020-04-08
>hCoV-19/Sweden/20-07298/2020|EPI_ISL_434667|2020-04-14
>hCoV-19/Sweden/20-07389/2020|EPI_ISL_434668|2020-04-15
>hCoV-19/Sweden/20-07390/2020|EPI_ISL_434669|2020-04-15
>hCoV-19/Sweden/20-07439/2020|EPI_ISL_434670|2020-04-17
>hCoV-19/Sweden/20-07440/2020|EPI_ISL_434671|2020-04-16
>hCoV-19/Sweden/20-07459/2020|EPI_ISL_434672|2020-04-16
>hCoV-19/Sweden/20-07480/2020|EPI_ISL_434673|2020-04-16
>hCoV-19/Sweden/20-07572/2020|EPI_ISL_434674|2020-04-21
>hCoV-19/Sweden/20-07607/2020|EPI_ISL_434675|2020-04-20
>hCoV-19/Sweden/20-07616/2020|EPI_ISL_434676|2020-04-20
>hCoV-19/Italy/TE12774/2020|EPI_ISL_435150|2020-04-08
>hCoV-19/Italy/TE13484/2020|EPI_ISL_435151|2020-04-08
>hCoV-19/Italy/TE13858/2020|EPI_ISL_435152|2020-04-09
>hCoV-19/Italy/TE14297/2020|EPI_ISL_435153|2020-04-09
>hCoV-19/Italy/TE14162/2020|EPI_ISL_435154|2020-04-09
>hCoV-19/Italy/TE14168/2020|EPI_ISL_435155|2020-04-09
>hCoV-19/DRC/1715/2020|EPI_ISL_435156|2020-04-10
>hCoV-19/DRC/2120/2020|EPI_ISL_435163|2020-04-12
>hCoV-19/USA/UT-0896/2020|EPI_ISL_435393|2020-04-07
>hCoV-19/USA/WI-GMF-01455/2020|EPI_ISL_435394|2020-04-21
>hCoV-19/USA/WI-GMF-01481/2020|EPI_ISL_435395|2020-04-21
>hCoV-19/USA/WI-GMF-01535/2020|EPI_ISL_435397|2020-04-21
>hCoV-19/USA/WI-GMF-01551/2020|EPI_ISL_435398|2020-04-22
>hCoV-19/USA/WI-GMF-01591/2020|EPI_ISL_435399|2020-04-23
>hCoV-19/USA/NY-NYUMC436/2020|EPI_ISL_435503|2020-04-20
>hCoV-19/USA/NY-NYUMC437/2020|EPI_ISL_435504|2020-04-13
>hCoV-19/USA/NY-NYUMC438/2020|EPI_ISL_435505|2020-04-15
>hCoV-19/USA/NY-NYUMC439/2020|EPI_ISL_435506|2020-04-15
>hCoV-19/USA/NY-NYUMC440/2020|EPI_ISL_435507|2020-04-15
>hCoV-19/USA/NY-NYUMC441/2020|EPI_ISL_435508|2020-04-15
>hCoV-19/USA/NY-NYUMC442/2020|EPI_ISL_435509|2020-04-15
>hCoV-19/USA/NY-NYUMC443/2020|EPI_ISL_435510|2020-04-14
>hCoV-19/USA/NY-NYUMC444/2020|EPI_ISL_435511|2020-04-15
>hCoV-19/USA/NY-NYUMC445/2020|EPI_ISL_435512|2020-04-15
>hCoV-19/USA/NY-NYUMC446/2020|EPI_ISL_435513|2020-04-14
>hCoV-19/USA/NY-NYUMC447/2020|EPI_ISL_435514|2020-04-15
>hCoV-19/USA/NY-NYUMC448/2020|EPI_ISL_435515|2020-04-20
>hCoV-19/USA/NY-NYUMC449/2020|EPI_ISL_435516|2020-04-20
>hCoV-19/USA/NY-NYUMC450/2020|EPI_ISL_435517|2020-04-20
>hCoV-19/USA/NY-NYUMC451/2020|EPI_ISL_435518|2020-04-20
>hCoV-19/USA/NJ-NYUMC452/2020|EPI_ISL_435519|2020-04-20
>hCoV-19/USA/NY-NYUMC453/2020|EPI_ISL_435520|2020-04-20
>hCoV-19/USA/NY-NYUMC455/2020|EPI_ISL_435521|2020-04-20
>hCoV-19/USA/NY-NYUMC456/2020|EPI_ISL_435522|2020-04-20
>hCoV-19/USA/NY-NYUMC457/2020|EPI_ISL_435523|2020-04-20
>hCoV-19/USA/NY-NYUMC458/2020|EPI_ISL_435524|2020-04-20
>hCoV-19/USA/NY-NYUMC459/2020|EPI_ISL_435525|2020-04-20
>hCoV-19/USA/NY-NYUMC460/2020|EPI_ISL_435526|2020-04-20
>hCoV-19/USA/NY-NYUMC461/2020|EPI_ISL_435527|2020-04-20
>hCoV-19/USA/NY-NYUMC462/2020|EPI_ISL_435528|2020-04-20
>hCoV-19/USA/NY-NYUMC464/2020|EPI_ISL_435529|2020-04-15
>hCoV-19/USA/NY-NYUMC465/2020|EPI_ISL_435530|2020-04-16
>hCoV-19/USA/NY-NYUMC466/2020|EPI_ISL_435531|2020-04-16
>hCoV-19/USA/NY-NYUMC467/2020|EPI_ISL_435532|2020-04-16
>hCoV-19/USA/NY-NYUMC468/2020|EPI_ISL_435533|2020-04-16
>hCoV-19/USA/NY-NYUMC469/2020|EPI_ISL_435534|2020-04-20
>hCoV-19/USA/NY-NYUMC470/2020|EPI_ISL_435535|2020-04-16
>hCoV-19/USA/NY-NYUMC471/2020|EPI_ISL_435536|2020-04-20
>hCoV-19/USA/NY-NYUMC472/2020|EPI_ISL_435537|2020-04-20
>hCoV-19/USA/NY-NYUMC473/2020|EPI_ISL_435538|2020-04-20
>hCoV-19/USA/NY-NYUMC474/2020|EPI_ISL_435539|2020-04-21
>hCoV-19/USA/NY-NYUMC475/2020|EPI_ISL_435540|2020-04-21
>hCoV-19/USA/NY-NYUMC476/2020|EPI_ISL_435541|2020-04-21
>hCoV-19/USA/NY-NYUMC477/2020|EPI_ISL_435542|2020-04-22
>hCoV-19/USA/NY-NYUMC478/2020|EPI_ISL_435543|2020-04-22
>hCoV-19/USA/NY-NYUMC479/2020|EPI_ISL_435544|2020-04-22
>hCoV-19/USA/NY-NYUMC480/2020|EPI_ISL_435545|2020-04-23
>hCoV-19/USA/NY-NYUMC481/2020|EPI_ISL_435546|2020-04-24
>hCoV-19/USA/LA-EVTL031/2020|EPI_ISL_435569|2020-04-24
>hCoV-19/USA/LA-EVTL038/2020|EPI_ISL_435576|2020-04-24
>hCoV-19/USA/LA-EVTL039/2020|EPI_ISL_435577|2020-04-20
>hCoV-19/USA/LA-EVTL040/2020|EPI_ISL_435578|2020-04-24
>hCoV-19/India/NCDC-3936/2020|EPI_ISL_436440|2020-04-09
>hCoV-19/India/NCDC-3965/2020|EPI_ISL_436444|2020-04-09
>hCoV-19/India/NCDC-3982/2020|EPI_ISL_436445|2020-04-09
>hCoV-19/India/NCDC-4155/2020|EPI_ISL_436449|2020-04-12
>hCoV-19/India/NCDC-4189/2020|EPI_ISL_436450|2020-04-13
>hCoV-19/India/NCDC-4205/2020|EPI_ISL_436451|2020-04-13
>hCoV-19/India/NCDC-4208/2020|EPI_ISL_436452|2020-04-14
>hCoV-19/India/NCDC-4444/2020|EPI_ISL_436453|2020-04-16
>hCoV-19/India/NCDC-4475/2020|EPI_ISL_436454|2020-04-13
>hCoV-19/India/NCDC-4476/2020|EPI_ISL_436455|2020-04-13
>hCoV-19/India/NCDC-4846/2020|EPI_ISL_436456|2020-04-20
>hCoV-19/India/NCDC-4859/2020|EPI_ISL_436457|2020-04-20
>hCoV-19/India/NCDC-4874/2020|EPI_ISL_436459|2020-04-20
>hCoV-19/USA/WI-UW-306/2020|EPI_ISL_436600|2020-04-14
>hCoV-19/USA/WI-UW-307/2020|EPI_ISL_436601|2020-04-15
>hCoV-19/USA/WI-UW-308/2020|EPI_ISL_436602|2020-04-16
>hCoV-19/USA/WI-UW-309/2020|EPI_ISL_436603|2020-04-16
>hCoV-19/USA/WI-UW-310/2020|EPI_ISL_436604|2020-04-15
>hCoV-19/USA/WI-UW-311/2020|EPI_ISL_436605|2020-04-14
>hCoV-19/USA/WI-UW-312/2020|EPI_ISL_436606|2020-04-27
>hCoV-19/USA/WI-UW-313/2020|EPI_ISL_436607|2020-04-16
>hCoV-19/USA/WI-UW-314/2020|EPI_ISL_436608|2020-04-16
>hCoV-19/USA/WI-UW-315/2020|EPI_ISL_436609|2020-04-17
>hCoV-19/USA/WI-UW-318/2020|EPI_ISL_436612|2020-04-19
>hCoV-19/USA/WI-UW-319/2020|EPI_ISL_436613|2020-04-21
>hCoV-19/USA/WI-UW-320/2020|EPI_ISL_436614|2020-04-21
>hCoV-19/USA/WI-UW-321/2020|EPI_ISL_436615|2020-04-23
>hCoV-19/USA/WI-UW-322/2020|EPI_ISL_436616|2020-04-23
>hCoV-19/USA/WI-UW-323/2020|EPI_ISL_436617|2020-04-23
>hCoV-19/USA/WI-UW-325/2020|EPI_ISL_436619|2020-04-24
>hCoV-19/USA/WI-UW-326/2020|EPI_ISL_436620|2020-04-25
>hCoV-19/USA/WI-UW-327/2020|EPI_ISL_436621|2020-04-25
>hCoV-19/USA/WI-UW-328/2020|EPI_ISL_436622|2020-04-26
>hCoV-19/USA/WI-UW-329/2020|EPI_ISL_436623|2020-04-25
>hCoV-19/USA/WI-UW-331/2020|EPI_ISL_436625|2020-04-26
>hCoV-19/USA/WI-UW-332/2020|EPI_ISL_436626|2020-04-26
>hCoV-19/USA/CA-CZB-1017/2020|EPI_ISL_436658|2020-04-22
>hCoV-19/USA/CA-CZB-1018/2020|EPI_ISL_436659|2020-04-22
>hCoV-19/USA/CA-CZB-1024/2020|EPI_ISL_436665|2020-04-22
>hCoV-19/USA/CA-CZB-1039/2020|EPI_ISL_436680|2020-04-22
>hCoV-19/USA/CA-CZB-1040/2020|EPI_ISL_436681|2020-04-22
>hCoV-19/USA/CA-CZB-1042/2020|EPI_ISL_436683|2020-04-22
>hCoV-19/USA/WI-143/2020|EPI_ISL_427450|2020-04-13
>hCoV-19/USA/WI-145/2020|EPI_ISL_427452|2020-04-10
>hCoV-19/USA/WI-147/2020|EPI_ISL_427454|2020-04-10
>hCoV-19/USA/WI-148/2020|EPI_ISL_427455|2020-04-07
>hCoV-19/USA/WI-149/2020|EPI_ISL_427456|2020-04-07
>hCoV-19/USA/WI-150/2020|EPI_ISL_427457|2020-04-13
>hCoV-19/USA/WI-153/2020|EPI_ISL_427460|2020-04-09
>hCoV-19/USA/WI-155/2020|EPI_ISL_427462|2020-04-10
>hCoV-19/USA/CT-Yale-086/2020|EPI_ISL_428394|2020-04-07
>hCoV-19/USA/CT-Yale-091/2020|EPI_ISL_428395|2020-04-07
>hCoV-19/USA/CT-Yale-092/2020|EPI_ISL_428396|2020-04-07
>hCoV-19/USA/CT-Yale-095/2020|EPI_ISL_428398|2020-04-08
>hCoV-19/USA/CA-CZB0136/2020|EPI_ISL_429003|2020-04-08
>hCoV-19/USA/CA-CZB0122/2020|EPI_ISL_429009|2020-04-08
>hCoV-19/USA/CA-CZB0147/2020|EPI_ISL_429011|2020-04-08
>hCoV-19/USA/CA-CZB0142/2020|EPI_ISL_429014|2020-04-08
>hCoV-19/USA/CA-CZB0137/2020|EPI_ISL_429027|2020-04-08
>hCoV-19/USA/CA-CZB0139/2020|EPI_ISL_429031|2020-04-08
>hCoV-19/USA/CA-CZB0156/2020|EPI_ISL_429043|2020-04-08
>hCoV-19/USA/CA-CZB0158/2020|EPI_ISL_429044|2020-04-08
>hCoV-19/USA/CA-CZB0125/2020|EPI_ISL_429046|2020-04-08
>hCoV-19/USA/CA-CZB0154/2020|EPI_ISL_429047|2020-04-08
>hCoV-19/USA/CA-CZB0167/2020|EPI_ISL_429053|2020-04-08
>hCoV-19/USA/CA-CZB0141/2020|EPI_ISL_429054|2020-04-08
>hCoV-19/USA/CA-CZB0145/2020|EPI_ISL_429062|2020-04-08
>hCoV-19/USA/WA-UW-4897/2020|EPI_ISL_429635|2020-04-08
>hCoV-19/USA/WA-UW-5065/2020|EPI_ISL_429644|2020-04-08
>hCoV-19/USA/WA-UW-5095/2020|EPI_ISL_429647|2020-04-08
>hCoV-19/USA/NY-NYUMC373/2020|EPI_ISL_430400|2020-04-10
>hCoV-19/USA/CT-NYUMC374/2020|EPI_ISL_430401|2020-04-10
>hCoV-19/USA/NY-NYUMC375/2020|EPI_ISL_430402|2020-04-10
>hCoV-19/USA/NJ-NYUMC376/2020|EPI_ISL_430403|2020-04-10
>hCoV-19/USA/NY-NYUMC377/2020|EPI_ISL_430404|2020-04-10
>hCoV-19/USA/NJ-NYUMC378/2020|EPI_ISL_430405|2020-04-10
>hCoV-19/USA/NY-NYUMC379/2020|EPI_ISL_430406|2020-04-10
>hCoV-19/USA/NY-NYUMC380/2020|EPI_ISL_430407|2020-04-10
>hCoV-19/USA/NY-NYUMC381/2020|EPI_ISL_430408|2020-04-09
>hCoV-19/USA/NY-NYUMC382/2020|EPI_ISL_430409|2020-04-10
>hCoV-19/Australia/VIC1139/2020|EPI_ISL_430610|2020-04-08
>hCoV-19/Australia/VIC1143/2020|EPI_ISL_430614|2020-04-08
>hCoV-19/Australia/VIC1161/2020|EPI_ISL_430615|2020-04-09
>hCoV-19/Australia/VIC1162/2020|EPI_ISL_430616|2020-04-09
>hCoV-19/Australia/VIC1109/2020|EPI_ISL_430618|2020-04-07
>hCoV-19/Australia/VIC1144/2020|EPI_ISL_430619|2020-04-08
>hCoV-19/Australia/VIC1174/2020|EPI_ISL_430623|2020-04-10
>hCoV-19/Australia/VIC1355/2020|EPI_ISL_430638|2020-04-09
>hCoV-19/Australia/VIC1281/2020|EPI_ISL_430676|2020-04-08
>hCoV-19/Australia/VIC1300/2020|EPI_ISL_430677|2020-04-10
>hCoV-19/Australia/VIC1329/2020|EPI_ISL_430696|2020-04-12
>hCoV-19/Australia/VIC1344/2020|EPI_ISL_430697|2020-04-14
>hCoV-19/Australia/VIC1336/2020|EPI_ISL_430698|2020-04-13
>hCoV-19/Wales/PHWC-2AF5E/2020|EPI_ISL_432213|2020-04-07
>hCoV-19/Wales/PHWC-2B254/2020|EPI_ISL_432225|2020-04-08
>hCoV-19/Wales/PHWC-2B281/2020|EPI_ISL_432228|2020-04-08
>hCoV-19/Wales/PHWC-2B184/2020|EPI_ISL_432280|2020-04-08
>hCoV-19/Wales/PHWC-2B227/2020|EPI_ISL_432281|2020-04-08
>hCoV-19/Wales/PHWC-2B05A/2020|EPI_ISL_432283|2020-04-08
>hCoV-19/Wales/PHWC-2B0B4/2020|EPI_ISL_432284|2020-04-07
>hCoV-19/Wales/PHWC-2B236/2020|EPI_ISL_432286|2020-04-08
>hCoV-19/Wales/PHWC-2B2AF/2020|EPI_ISL_432291|2020-04-08
>hCoV-19/Wales/PHWC-2AF9A/2020|EPI_ISL_432295|2020-04-08
>hCoV-19/Wales/PHWC-2B078/2020|EPI_ISL_432296|2020-04-08
>hCoV-19/Scotland/EDB1717/2020|EPI_ISL_433127|2020-04-15
>hCoV-19/Scotland/EDB1738/2020|EPI_ISL_433132|2020-04-16
>hCoV-19/Scotland/EDB1740/2020|EPI_ISL_433133|2020-04-15
>hCoV-19/Scotland/EDB1812/2020|EPI_ISL_433136|2020-04-16
>hCoV-19/Scotland/EDB1816/2020|EPI_ISL_433139|2020-04-16
>hCoV-19/Scotland/EDB1817/2020|EPI_ISL_433140|2020-04-16
>hCoV-19/Scotland/EDB1819/2020|EPI_ISL_433141|2020-04-16
>hCoV-19/Scotland/EDB1820/2020|EPI_ISL_433142|2020-04-16
>hCoV-19/Scotland/EDB1827/2020|EPI_ISL_433147|2020-04-16
>hCoV-19/Scotland/EDB1828/2020|EPI_ISL_433148|2020-04-16
>hCoV-19/Scotland/EDB1830/2020|EPI_ISL_433150|2020-04-16
>hCoV-19/Scotland/EDB1842/2020|EPI_ISL_433154|2020-04-17
>hCoV-19/Scotland/EDB2011/2020|EPI_ISL_433162|2020-04-18
>hCoV-19/Scotland/EDB2048/2020|EPI_ISL_433164|2020-04-18
>hCoV-19/Scotland/EDB2049/2020|EPI_ISL_433165|2020-04-18
>hCoV-19/Scotland/EDB2050/2020|EPI_ISL_433166|2020-04-18
>hCoV-19/Scotland/EDB2052/2020|EPI_ISL_433168|2020-04-18
>hCoV-19/Scotland/EDB1076/2020|EPI_ISL_433384|2020-04-07
>hCoV-19/Scotland/EDB1077/2020|EPI_ISL_433385|2020-04-07
>hCoV-19/Scotland/EDB1078/2020|EPI_ISL_433386|2020-04-07
>hCoV-19/Scotland/EDB1079/2020|EPI_ISL_433387|2020-04-07
>hCoV-19/Scotland/EDB1081/2020|EPI_ISL_433388|2020-04-07
>hCoV-19/Scotland/EDB1093/2020|EPI_ISL_433389|2020-04-07
>hCoV-19/Scotland/EDB1095/2020|EPI_ISL_433391|2020-04-07
>hCoV-19/Scotland/EDB1096/2020|EPI_ISL_433392|2020-04-07
>hCoV-19/Scotland/EDB1106/2020|EPI_ISL_433397|2020-04-08
>hCoV-19/England/CAMB-787B3/2020|EPI_ISL_433772|2020-04-08
>hCoV-19/England/CAMB-787E0/2020|EPI_ISL_433775|2020-04-07
>hCoV-19/England/CAMB-7880B/2020|EPI_ISL_433776|2020-04-07
>hCoV-19/England/CAMB-78829/2020|EPI_ISL_433778|2020-04-07
>hCoV-19/England/CAMB-78838/2020|EPI_ISL_433779|2020-04-08
>hCoV-19/England/CAMB-78892/2020|EPI_ISL_433784|2020-04-07
>hCoV-19/England/CAMB-788B0/2020|EPI_ISL_433786|2020-04-07
>hCoV-19/England/CAMB-788FC/2020|EPI_ISL_433790|2020-04-07
>hCoV-19/England/CAMB-78917/2020|EPI_ISL_433791|2020-04-08
>hCoV-19/England/CAMB-78926/2020|EPI_ISL_433792|2020-04-07
>hCoV-19/England/CAMB-78953/2020|EPI_ISL_433795|2020-04-07
>hCoV-19/England/CAMB-78962/2020|EPI_ISL_433796|2020-04-07
>hCoV-19/England/CAMB-78971/2020|EPI_ISL_433797|2020-04-07
>hCoV-19/England/CAMB-78980/2020|EPI_ISL_433798|2020-04-07
>hCoV-19/England/CAMB-7AF7D/2020|EPI_ISL_433900|2020-04-10
>hCoV-19/England/CAMB-7AFAA/2020|EPI_ISL_433902|2020-04-09
>hCoV-19/England/CAMB-7AFF5/2020|EPI_ISL_433904|2020-04-10
>hCoV-19/England/CAMB-7B01F/2020|EPI_ISL_433906|2020-04-11
>hCoV-19/England/CAMB-7B02E/2020|EPI_ISL_433907|2020-04-11
>hCoV-19/England/CAMB-7B06A/2020|EPI_ISL_433909|2020-04-11
>hCoV-19/England/CAMB-7B079/2020|EPI_ISL_433910|2020-04-11
>hCoV-19/England/CAMB-7B0A6/2020|EPI_ISL_433913|2020-04-11
>hCoV-19/England/CAMB-7B0B5/2020|EPI_ISL_433914|2020-04-11
>hCoV-19/England/CAMB-7B0F1/2020|EPI_ISL_433918|2020-04-10
>hCoV-19/England/CAMB-7B10D/2020|EPI_ISL_433919|2020-04-11
>hCoV-19/England/CAMB-7B3BC/2020|EPI_ISL_433949|2020-04-12
>hCoV-19/England/CAMB-7B4AA/2020|EPI_ISL_433963|2020-04-12
>hCoV-19/England/CAMB-7B4C8/2020|EPI_ISL_433965|2020-04-12
>hCoV-19/England/CAMB-7B4D7/2020|EPI_ISL_433966|2020-04-12
>hCoV-19/England/CAMB-7B4E6/2020|EPI_ISL_433967|2020-04-12
>hCoV-19/England/CAMB-7B4F5/2020|EPI_ISL_433968|2020-04-12
>hCoV-19/England/CAMB-7B501/2020|EPI_ISL_433969|2020-04-12
>hCoV-19/England/CAMB-7B510/2020|EPI_ISL_433970|2020-04-13
>hCoV-19/England/CAMB-7B52F/2020|EPI_ISL_433971|2020-04-13
>hCoV-19/England/CAMB-7B56B/2020|EPI_ISL_433975|2020-04-13
>hCoV-19/England/CAMB-7BFD6/2020|EPI_ISL_433976|2020-04-13
>hCoV-19/England/CAMB-7C03C/2020|EPI_ISL_433982|2020-04-13
>hCoV-19/England/CAMB-7C148/2020|EPI_ISL_433999|2020-04-13
>hCoV-19/England/CAMB-7C166/2020|EPI_ISL_434001|2020-04-13
>hCoV-19/England/CAMB-7C175/2020|EPI_ISL_434002|2020-04-12
>hCoV-19/England/CAMB-7C227/2020|EPI_ISL_434013|2020-04-14
>hCoV-19/England/CAMB-7C236/2020|EPI_ISL_434014|2020-04-12
>hCoV-19/Luxembourg/LNS8258882/2020|EPI_ISL_434491|2020-04-14
>hCoV-19/Luxembourg/LNS8655659/2020|EPI_ISL_434492|2020-04-12
>hCoV-19/Luxembourg/LNS1368952/2020|EPI_ISL_434493|2020-04-11
>hCoV-19/Luxembourg/LNS0188413/2020|EPI_ISL_434495|2020-04-12
>hCoV-19/Luxembourg/LNS0361493/2020|EPI_ISL_434496|2020-04-10
>hCoV-19/Luxembourg/LNS2209136/2020|EPI_ISL_434497|2020-04-12
>hCoV-19/Luxembourg/LNS4757989/2020|EPI_ISL_434498|2020-04-15
>hCoV-19/USA/VA-DCLS-0114/2020|EPI_ISL_434605|2020-04-09
>hCoV-19/France/OCC-13/2020|EPI_ISL_434628|2020-04-07
>hCoV-19/France/OCC-14/2020|EPI_ISL_434629|2020-04-07
>hCoV-19/France/OCC-15/2020|EPI_ISL_434630|2020-04-08
>hCoV-19/France/OCC-16/2020|EPI_ISL_434631|2020-04-08
>hCoV-19/France/OCC-17/2020|EPI_ISL_434632|2020-04-09
>hCoV-19/France/OCC-18/2020|EPI_ISL_434633|2020-04-09
>hCoV-19/France/OCC-19/2020|EPI_ISL_434634|2020-04-11
>hCoV-19/France/OCC-20/2020|EPI_ISL_434635|2020-04-11
>hCoV-19/USA/NY-NYUMC433/2020|EPI_ISL_435500|2020-04-20
>hCoV-19/USA/NY-NYUMC434/2020|EPI_ISL_435501|2020-04-15
>hCoV-19/USA/NY-NYUMC435/2020|EPI_ISL_435502|2020-04-24
>hCoV-19/USA/NY-NYUMC482/2020|EPI_ISL_435547|2020-04-24
>hCoV-19/USA/NY-NYUMC483/2020|EPI_ISL_435548|2020-04-24
>hCoV-19/USA/NY-NYUMC484/2020|EPI_ISL_435549|2020-04-24
>hCoV-19/USA/LA-EVTL012/2020|EPI_ISL_435550|2020-04-25
>hCoV-19/USA/LA-EVTL013/2020|EPI_ISL_435551|2020-04-25
>hCoV-19/USA/LA-EVTL014/2020|EPI_ISL_435552|2020-04-25
>hCoV-19/USA/LA-EVTL015/2020|EPI_ISL_435553|2020-04-25
>hCoV-19/USA/LA-EVTL020/2020|EPI_ISL_435558|2020-04-24
>hCoV-19/USA/LA-EVTL023/2020|EPI_ISL_435561|2020-04-24
>hCoV-19/USA/LA-EVTL024/2020|EPI_ISL_435562|2020-04-24
>hCoV-19/USA/LA-EVTL025/2020|EPI_ISL_435563|2020-04-24
>hCoV-19/USA/LA-EVTL026/2020|EPI_ISL_435564|2020-04-24
>hCoV-19/USA/LA-EVTL028/2020|EPI_ISL_435566|2020-04-24
>hCoV-19/USA/LA-EVTL033/2020|EPI_ISL_435571|2020-04-24
>hCoV-19/USA/LA-EVTL035/2020|EPI_ISL_435573|2020-04-24
>hCoV-19/USA/LA-EVTL036/2020|EPI_ISL_435574|2020-04-24
>hCoV-19/USA/CT-Yale-105/2020|EPI_ISL_435703|2020-04-07
>hCoV-19/USA/CT-Yale-106/2020|EPI_ISL_435704|2020-04-07
>hCoV-19/USA/CT-Yale-109/2020|EPI_ISL_435706|2020-04-08
>hCoV-19/USA/NY-NYUMC454/2020|EPI_ISL_435721|2020-04-20
>hCoV-19/USA/NY-NYUMC463/2020|EPI_ISL_435722|2020-04-16
>nCoV-19/DRC/2299|EPI_ISL_436412|2020-04-14
>hCoV-19/India/NCDC-3394/2020|EPI_ISL_436435|2020-04-09
>hCoV-19/India/NCDC-3831/2020|EPI_ISL_436437|2020-04-08
>hCoV-19/USA/WI-UW-346/2020|EPI_ISL_436640|2020-04-21
>hCoV-19/USA/CA-CZB-1001/2020|EPI_ISL_436642|2020-04-22
>hCoV-19/USA/CA-CZB-1003/2020|EPI_ISL_436644|2020-04-22
>hCoV-19/USA/CA-CZB-1004/2020|EPI_ISL_436645|2020-04-22
>hCoV-19/USA/CA-CZB-1005/2020|EPI_ISL_436646|2020-04-22
>hCoV-19/USA/CA-CZB-1006/2020|EPI_ISL_436647|2020-04-22
>hCoV-19/USA/CA-CZB-1007/2020|EPI_ISL_436648|2020-04-22
>hCoV-19/USA/CA-CZB-1009/2020|EPI_ISL_436650|2020-04-22
>hCoV-19/USA/CA-CZB-1010/2020|EPI_ISL_436651|2020-04-22
>hCoV-19/USA/CA-CZB-1013/2020|EPI_ISL_436654|2020-04-22
>hCoV-19/USA/CA-CZB-1014/2020|EPI_ISL_436655|2020-04-22
>hCoV-19/USA/CA-CZB-1015/2020|EPI_ISL_436656|2020-04-22
>hCoV-19/USA/CA-CZB-1019/2020|EPI_ISL_436660|2020-04-22
>hCoV-19/USA/CA-CZB-1020/2020|EPI_ISL_436661|2020-04-22
>hCoV-19/USA/CA-CZB-1022/2020|EPI_ISL_436663|2020-04-22
>hCoV-19/USA/CA-CZB-1023/2020|EPI_ISL_436664|2020-04-22
>hCoV-19/USA/CA-CZB-1028/2020|EPI_ISL_436669|2020-04-22
>hCoV-19/USA/CA-CZB-1029/2020|EPI_ISL_436670|2020-04-22
>hCoV-19/USA/CA-CZB-1030/2020|EPI_ISL_436671|2020-04-22
>hCoV-19/USA/CA-CZB-1031/2020|EPI_ISL_436672|2020-04-22
>hCoV-19/USA/CA-CZB-1033/2020|EPI_ISL_436674|2020-04-22
>hCoV-19/USA/CA-CZB-1034/2020|EPI_ISL_436675|2020-04-22
>hCoV-19/USA/CA-CZB-1035/2020|EPI_ISL_436676|2020-04-22
>hCoV-19/USA/CA-CZB-1036/2020|EPI_ISL_436677|2020-04-22
>hCoV-19/USA/CA-CZB-1037/2020|EPI_ISL_436678|2020-04-22
>hCoV-19/USA/CA-CZB-1038/2020|EPI_ISL_436679|2020-04-22
>hCoV-19/USA/WI-120/2020|EPI_ISL_427427|2020-04-13
>hCoV-19/USA/WI-121/2020|EPI_ISL_427428|2020-04-11
>hCoV-19/USA/WI-122/2020|EPI_ISL_427429|2020-04-07
>hCoV-19/USA/WI-123/2020|EPI_ISL_427430|2020-04-11
>hCoV-19/USA/WI-127/2020|EPI_ISL_427434|2020-04-07
>hCoV-19/USA/WI-135/2020|EPI_ISL_427442|2020-04-09
>hCoV-19/USA/WI-136/2020|EPI_ISL_427443|2020-04-09
>hCoV-19/Turkey/GLAB-CoV012/2020|EPI_ISL_428346|2020-04-17
>hCoV-19/Turkey/GLAB-CoV013/2020|EPI_ISL_428368|2020-04-16
>hCoV-19/USA/CT-Yale-082/2020|EPI_ISL_428746|2020-04-07
>hCoV-19/USA/CT-Yale-099/2020|EPI_ISL_428750|2020-04-07
>hCoV-19/USA/CT-Yale-110/2020|EPI_ISL_428751|2020-04-09
>hCoV-19/USA/CT-Yale-113/2020|EPI_ISL_428752|2020-04-09
>hCoV-19/USA/WI-260/2020|EPI_ISL_428936|2020-04-18
>hCoV-19/USA/CA-CZB0133/2020|EPI_ISL_428995|2020-04-08
>hCoV-19/Switzerland/GE5007/2020|EPI_ISL_429206|2020-04-07
>hCoV-19/Switzerland/GE3655/2020|EPI_ISL_429222|2020-04-07
>hCoV-19/Switzerland/GE4644/2020|EPI_ISL_429223|2020-04-07
>hCoV-19/USA/WI-GMF-00822/2020|EPI_ISL_429843|2020-04-08
>hCoV-19/USA/WI-GMF-00857/2020|EPI_ISL_429844|2020-04-09
>hCoV-19/USA/WI-GMF-01047/2020|EPI_ISL_429845|2020-04-14
>hCoV-19/USA/WI-GMF-01158/2020|EPI_ISL_429846|2020-04-16
>hCoV-19/USA/WI-GMF-01159/2020|EPI_ISL_429847|2020-04-16
>hCoV-19/USA/NY-NYUMC383/2020|EPI_ISL_430410|2020-04-10
>hCoV-19/USA/NY-NYUMC384/2020|EPI_ISL_430411|2020-04-09
>hCoV-19/USA/NY-NYUMC385/2020|EPI_ISL_430412|2020-04-10
>hCoV-19/USA/NY-NYUMC386/2020|EPI_ISL_430413|2020-04-09
>hCoV-19/USA/NY-NYUMC387/2020|EPI_ISL_430414|2020-04-10
>hCoV-19/USA/NY-NYUMC388/2020|EPI_ISL_430415|2020-04-10
>hCoV-19/USA/NY-NYUMC389/2020|EPI_ISL_430416|2020-04-13
>hCoV-19/USA/NY-NYUMC390/2020|EPI_ISL_430417|2020-04-13
>hCoV-19/USA/NY-NYUMC392/2020|EPI_ISL_430419|2020-04-13
>hCoV-19/USA/NY-NYUMC393/2020|EPI_ISL_430420|2020-04-13
>hCoV-19/USA/NY-NYUMC394/2020|EPI_ISL_430421|2020-04-13
>hCoV-19/USA/NY-NYUMC395/2020|EPI_ISL_430422|2020-04-13
>hCoV-19/USA/NY-NYUMC396/2020|EPI_ISL_430423|2020-04-11
>hCoV-19/USA/NY-NYUMC397/2020|EPI_ISL_430424|2020-04-13
>hCoV-19/USA/NY-NYUMC398/2020|EPI_ISL_430425|2020-04-13
>hCoV-19/USA/NY-NYUMC399/2020|EPI_ISL_430426|2020-04-13
>hCoV-19/USA/NY-NYUMC400/2020|EPI_ISL_430427|2020-04-13
>hCoV-19/USA/NJ-NYUMC401/2020|EPI_ISL_430428|2020-04-13
>hCoV-19/USA/NY-NYUMC402/2020|EPI_ISL_430429|2020-04-13
>hCoV-19/USA/NY-NYUMC403/2020|EPI_ISL_430430|2020-04-13
>hCoV-19/USA/NY-NYUMC404/2020|EPI_ISL_430431|2020-04-13
>hCoV-19/USA/NY-NYUMC405/2020|EPI_ISL_430432|2020-04-13
>hCoV-19/USA/NY-NYUMC406/2020|EPI_ISL_430433|2020-04-13
>hCoV-19/USA/NY-NYUMC407/2020|EPI_ISL_430434|2020-04-12
>hCoV-19/Australia/VIC1134/2020|EPI_ISL_430600|2020-04-08
>hCoV-19/Australia/VIC1135/2020|EPI_ISL_430601|2020-04-08
>hCoV-19/Australia/VIC1158/2020|EPI_ISL_430602|2020-04-09
>hCoV-19/Australia/VIC1159/2020|EPI_ISL_430604|2020-04-09
>hCoV-19/Australia/VIC1160/2020|EPI_ISL_430605|2020-04-09
>hCoV-19/Australia/VIC1137/2020|EPI_ISL_430607|2020-04-08
>hCoV-19/Australia/VIC1138/2020|EPI_ISL_430609|2020-04-08
>hCoV-19/Australia/VIC1178/2020|EPI_ISL_430674|2020-04-10
>hCoV-19/Australia/VIC1279/2020|EPI_ISL_430678|2020-04-07
>hCoV-19/Australia/VIC1334/2020|EPI_ISL_430682|2020-04-13
>hCoV-19/Australia/VIC1315/2020|EPI_ISL_430689|2020-04-11
>hCoV-19/Australia/VIC1316/2020|EPI_ISL_430690|2020-04-11
>hCoV-19/Australia/VIC1317/2020|EPI_ISL_430691|2020-04-11
>hCoV-19/Australia/VIC1318/2020|EPI_ISL_430693|2020-04-11
>hCoV-19/Australia/VIC1303/2020|EPI_ISL_430694|2020-04-10
>hCoV-19/Australia/VIC1328/2020|EPI_ISL_430695|2020-04-12
>hCoV-19/Argentina/PAIS_A019/2020|EPI_ISL_430810|2020-04-07
>hCoV-19/Argentina/PAIS_A020/2020|EPI_ISL_430811|2020-04-11
>hCoV-19/Argentina/PAIS_A021/2020|EPI_ISL_430812|2020-04-11
>hCoV-19/Argentina/PAIS_A023/2020|EPI_ISL_430814|2020-04-17
>hCoV-19/Argentina/PAIS_A024/2020|EPI_ISL_430815|2020-04-18
>hCoV-19/Argentina/PAIS_A025/2020|EPI_ISL_430816|2020-04-18
>hCoV-19/Argentina/PAIS_A026/2020|EPI_ISL_430817|2020-04-18
>hCoV-19/Argentina/PAIS_A027/2020|EPI_ISL_430818|2020-04-19
>hCoV-19/USA/CT-Yale-129/2020|EPI_ISL_431092|2020-04-13
>hCoV-19/USA/CT-Yale-134/2020|EPI_ISL_431096|2020-04-16
>hCoV-19/mink/Netherlands/1/2020|EPI_ISL_431778|2020-04-24
>hCoV-19/Wales/PHWC-2B263/2020|EPI_ISL_432358|2020-04-08
>hCoV-19/Wales/PHWC-2AED9/2020|EPI_ISL_432364|2020-04-07
>hCoV-19/Wales/PHWC-2B1C0/2020|EPI_ISL_432378|2020-04-08
>hCoV-19/Wales/PHWC-2B245/2020|EPI_ISL_432382|2020-04-08
>hCoV-19/Scotland/EDB1518/2020|EPI_ISL_433068|2020-04-12
>hCoV-19/Scotland/EDB1525/2020|EPI_ISL_433071|2020-04-14
>hCoV-19/Scotland/EDB1529/2020|EPI_ISL_433073|2020-04-13
>hCoV-19/Scotland/EDB1536/2020|EPI_ISL_433075|2020-04-12
>hCoV-19/Scotland/EDB1541/2020|EPI_ISL_433077|2020-04-12
>hCoV-19/Scotland/EDB1550/2020|EPI_ISL_433079|2020-04-12
>hCoV-19/Scotland/EDB1568/2020|EPI_ISL_433084|2020-04-12
>hCoV-19/Scotland/EDB1581/2020|EPI_ISL_433086|2020-04-14
>hCoV-19/Scotland/EDB1582/2020|EPI_ISL_433087|2020-04-13
>hCoV-19/Scotland/EDB1583/2020|EPI_ISL_433088|2020-04-13
>hCoV-19/Scotland/EDB1617/2020|EPI_ISL_433091|2020-04-14
>hCoV-19/Scotland/EDB1629/2020|EPI_ISL_433093|2020-04-14
>hCoV-19/Scotland/EDB1632/2020|EPI_ISL_433096|2020-04-14
>hCoV-19/Scotland/EDB1638/2020|EPI_ISL_433098|2020-04-15
>hCoV-19/Scotland/CVR1978/2020|EPI_ISL_433270|2020-04-07
>hCoV-19/Scotland/EDB1436/2020|EPI_ISL_433447|2020-04-12
>hCoV-19/Scotland/EDB1437/2020|EPI_ISL_433448|2020-04-12
>hCoV-19/Scotland/EDB1444/2020|EPI_ISL_433449|2020-04-13
>hCoV-19/Scotland/EDB1448/2020|EPI_ISL_433451|2020-04-12
>hCoV-19/Scotland/EDB1457/2020|EPI_ISL_433455|2020-04-11
>hCoV-19/Scotland/EDB1459/2020|EPI_ISL_433456|2020-04-11
>hCoV-19/Scotland/EDB1511/2020|EPI_ISL_433464|2020-04-13
>hCoV-19/England/CAMB-7E2E9/2020|EPI_ISL_433467|2020-04-17
>hCoV-19/England/CAMB-7E304/2020|EPI_ISL_433469|2020-04-17
>hCoV-19/England/CAMB-7E313/2020|EPI_ISL_433470|2020-04-17
>hCoV-19/England/CAMB-7E322/2020|EPI_ISL_433471|2020-04-17
>hCoV-19/England/CAMB-7E331/2020|EPI_ISL_433472|2020-04-16
>hCoV-19/England/CAMB-7F8E6/2020|EPI_ISL_433478|2020-04-18
>hCoV-19/England/CAMB-7FB47/2020|EPI_ISL_433480|2020-04-17
>hCoV-19/England/CAMB-7FB56/2020|EPI_ISL_433481|2020-04-17
>hCoV-19/England/CAMB-7FB65/2020|EPI_ISL_433482|2020-04-17
>hCoV-19/England/CAMB-7FB74/2020|EPI_ISL_433483|2020-04-17
>hCoV-19/England/CAMB-7FB83/2020|EPI_ISL_433484|2020-04-17
>hCoV-19/England/CAMB-7FB92/2020|EPI_ISL_433485|2020-04-17
>hCoV-19/England/CAMB-7FBA1/2020|EPI_ISL_433486|2020-04-17
>hCoV-19/England/CAMB-7FBB0/2020|EPI_ISL_433487|2020-04-16
>hCoV-19/England/CAMB-7FBDE/2020|EPI_ISL_433489|2020-04-16
>hCoV-19/England/CAMB-7B11C/2020|EPI_ISL_433920|2020-04-11
>hCoV-19/England/CAMB-7B149/2020|EPI_ISL_433923|2020-04-11
>hCoV-19/England/CAMB-7B194/2020|EPI_ISL_433926|2020-04-10
>hCoV-19/England/CAMB-7B1A3/2020|EPI_ISL_433927|2020-04-11
>hCoV-19/England/CAMB-7B1B2/2020|EPI_ISL_433928|2020-04-11
>hCoV-19/England/CAMB-7B1EF/2020|EPI_ISL_433931|2020-04-12
>hCoV-19/England/CAMB-7B237/2020|EPI_ISL_433933|2020-04-11
>hCoV-19/England/CAMB-7B273/2020|EPI_ISL_433934|2020-04-11
>hCoV-19/England/CAMB-7B291/2020|EPI_ISL_433935|2020-04-12
>hCoV-19/England/CAMB-7B2A0/2020|EPI_ISL_433936|2020-04-10
>hCoV-19/England/CAMB-7B2CE/2020|EPI_ISL_433938|2020-04-12
>hCoV-19/England/CAMB-7B2EC/2020|EPI_ISL_433939|2020-04-11
>hCoV-19/England/CAMB-7B307/2020|EPI_ISL_433940|2020-04-12
>hCoV-19/England/CAMB-7B325/2020|EPI_ISL_433942|2020-04-11
>hCoV-19/England/CAMB-7B343/2020|EPI_ISL_433944|2020-04-12
>hCoV-19/England/CAMB-7B361/2020|EPI_ISL_433945|2020-04-12
>hCoV-19/England/CAMB-7B39E/2020|EPI_ISL_433948|2020-04-11
>hCoV-19/England/CAMB-7B3DA/2020|EPI_ISL_433951|2020-04-12
>hCoV-19/England/CAMB-7B3E9/2020|EPI_ISL_433952|2020-04-12
>hCoV-19/England/CAMB-7B3F8/2020|EPI_ISL_433953|2020-04-13
>hCoV-19/England/CAMB-7B404/2020|EPI_ISL_433954|2020-04-12
>hCoV-19/England/CAMB-7B422/2020|EPI_ISL_433956|2020-04-13
>hCoV-19/England/CAMB-7B431/2020|EPI_ISL_433957|2020-04-12
>hCoV-19/England/CAMB-7B440/2020|EPI_ISL_433958|2020-04-13
>hCoV-19/England/CAMB-7B45F/2020|EPI_ISL_433959|2020-04-11
>hCoV-19/England/CAMB-7B48C/2020|EPI_ISL_433961|2020-04-12
>hCoV-19/England/CAMB-7B49B/2020|EPI_ISL_433962|2020-04-12
>hCoV-19/Czech Republic/2308/2020|EPI_ISL_434572|2020-04-14
>hCoV-19/DRC/1516/2020|EPI_ISL_435032|2020-04-09
>hCoV-19/DRC/1324/2020|EPI_ISL_435033|2020-04-07
>hCoV-19/USA/LA-EVTL02/2020|EPI_ISL_435035|2020-04-11
>hCoV-19/USA/LA-EVTL03/2020|EPI_ISL_435036|2020-04-11
>hCoV-19/USA/LA-EVTL04/2020|EPI_ISL_435037|2020-04-13
>hCoV-19/USA/LA-EVTL05/2020|EPI_ISL_435038|2020-04-13
>hCoV-19/USA/LA-EVTL06/2020|EPI_ISL_435039|2020-04-15
>hCoV-19/USA/LA-EVTL07/2020|EPI_ISL_435040|2020-04-15
>hCoV-19/USA/LA-EVTL08/2020|EPI_ISL_435041|2020-04-15
>hCoV-19/USA/LA-EVTL09/2020|EPI_ISL_435042|2020-04-15
>hCoV-19/USA/LA-EVTL010/2020|EPI_ISL_435043|2020-04-15
>hCoV-19/India/GBRC2/2020|EPI_ISL_435049|2020-04-13
>hCoV-19/India/GBRC3/2020|EPI_ISL_435050|2020-04-13
>hCoV-19/India/GBRC4/2020|EPI_ISL_435051|2020-04-13
>hCoV-19/India/GBRC5/2020|EPI_ISL_435052|2020-04-13
>hCoV-19/India/GBRC6/2020|EPI_ISL_435053|2020-04-07
>hCoV-19/India/GBRC7/2020|EPI_ISL_435054|2020-04-14
>hCoV-19/India/GBRC8/2020|EPI_ISL_435055|2020-04-22
>hCoV-19/India/GBRC9/2020|EPI_ISL_435056|2020-04-21
>hCoV-19/USA/WI-GMF-01602/2020|EPI_ISL_435400|2020-04-23
>hCoV-19/USA/WI-GMF-01828/2020|EPI_ISL_435401|2020-04-26
>hCoV-19/USA/CA-SR0175/2020|EPI_ISL_435473|2020-04-28
>hCoV-19/USA/CA-SR0176/2020|EPI_ISL_435474|2020-04-29
>hCoV-19/USA/NY-NYUMC420/2020|EPI_ISL_435487|2020-04-22
>hCoV-19/USA/NJ-NYUMC421/2020|EPI_ISL_435488|2020-04-22
>hCoV-19/USA/NY-NYUMC423/2020|EPI_ISL_435490|2020-04-22
>hCoV-19/USA/NY-NYUMC424/2020|EPI_ISL_435491|2020-04-22
>hCoV-19/USA/NY-NYUMC425/2020|EPI_ISL_435492|2020-04-20
>hCoV-19/USA/NY-NYUMC427/2020|EPI_ISL_435494|2020-04-16
>hCoV-19/USA/NY-NYUMC429/2020|EPI_ISL_435496|2020-04-15
>hCoV-19/USA/NY-NYUMC430/2020|EPI_ISL_435497|2020-04-21
>hCoV-19/USA/NY-NYUMC431/2020|EPI_ISL_435498|2020-04-07
>hCoV-19/USA/NY-NYUMC432/2020|EPI_ISL_435499|2020-04-20
>hCoV-19/Singapore/86/2020|EPI_ISL_435691|2020-04-20
>hCoV-19/Singapore/87/2020|EPI_ISL_435692|2020-04-21
>hCoV-19/Singapore/89/2020|EPI_ISL_435694|2020-04-22
>hCoV-19/Singapore/90/2020|EPI_ISL_435695|2020-04-23
>hCoV-19/Singapore/91/2020|EPI_ISL_435696|2020-04-20
>hCoV-19/Australia/VIC1255/2020|EPI_ISL_436119|2020-04-11
>hCoV-19/Australia/VIC1256/2020|EPI_ISL_436120|2020-04-11
>hCoV-19/Australia/VIC1273/2020|EPI_ISL_436131|2020-04-14
>hCoV-19/USA/WI-UW-284/2020|EPI_ISL_436578|2020-04-07
>hCoV-19/USA/WI-UW-288/2020|EPI_ISL_436582|2020-04-08
>hCoV-19/USA/WI-UW-289/2020|EPI_ISL_436583|2020-04-08
>hCoV-19/USA/WI-UW-290/2020|EPI_ISL_436584|2020-04-08
>hCoV-19/USA/WI-UW-292/2020|EPI_ISL_436586|2020-04-08
>hCoV-19/USA/WI-UW-293/2020|EPI_ISL_436587|2020-04-09
>hCoV-19/USA/WI-UW-294/2020|EPI_ISL_436588|2020-04-09
>hCoV-19/USA/WI-UW-295/2020|EPI_ISL_436589|2020-04-11
>hCoV-19/USA/WI-UW-296/2020|EPI_ISL_436590|2020-04-09
>hCoV-19/USA/WI-UW-297/2020|EPI_ISL_436591|2020-04-13
>hCoV-19/USA/WI-UW-298/2020|EPI_ISL_436592|2020-04-13
>hCoV-19/USA/WI-UW-300/2020|EPI_ISL_436594|2020-04-13
>hCoV-19/USA/WI-UW-301/2020|EPI_ISL_436595|2020-04-13
>hCoV-19/USA/WI-UW-302/2020|EPI_ISL_436596|2020-04-13
>hCoV-19/USA/WI-UW-304/2020|EPI_ISL_436598|2020-04-13
>hCoV-19/Russia/StPetersburg-RII4706S/2020|EPI_ISL_427815|2020-04-07
>hCoV-19/USA/WI-259/2020|EPI_ISL_428935|2020-04-17
>hCoV-19/USA/CT-Yale-114/2020|EPI_ISL_431082|2020-04-10
>hCoV-19/USA/CT-Yale-116/2020|EPI_ISL_431083|2020-04-10
>hCoV-19/USA/CT-Yale-120/2020|EPI_ISL_431084|2020-04-11
>hCoV-19/USA/CT-Yale-121/2020|EPI_ISL_431085|2020-04-11
>hCoV-19/USA/CT-Yale-123/2020|EPI_ISL_431086|2020-04-11
>hCoV-19/USA/CT-Yale-127/2020|EPI_ISL_431089|2020-04-13
>hCoV-19/Wales/PHWC-2B2BE/2020|EPI_ISL_432191|2020-04-08
>hCoV-19/England/CAMB-7FBFC/2020|EPI_ISL_433490|2020-04-16
>hCoV-19/England/CAMB-7FC08/2020|EPI_ISL_433491|2020-04-16
>hCoV-19/England/CAMB-7FC26/2020|EPI_ISL_433493|2020-04-16
>hCoV-19/England/CAMB-7FC35/2020|EPI_ISL_433494|2020-04-16
>hCoV-19/England/CAMB-7FC44/2020|EPI_ISL_433495|2020-04-16
>hCoV-19/England/CAMB-7FC53/2020|EPI_ISL_433496|2020-04-16
>hCoV-19/England/CAMB-7FC62/2020|EPI_ISL_433497|2020-04-16
>hCoV-19/USA/VA-DCLS-0107/2020|EPI_ISL_434599|2020-04-14
>hCoV-19/USA/AK-PHL153/2020|EPI_ISL_435442|2020-04-07
>hCoV-19/USA/AK-PHL180/2020|EPI_ISL_435443|2020-04-08
>hCoV-19/Singapore/77/2020|EPI_ISL_435682|2020-04-07
>hCoV-19/Singapore/78/2020|EPI_ISL_435683|2020-04-09
>hCoV-19/Singapore/79/2020|EPI_ISL_435684|2020-04-11
>hCoV-19/Singapore/80/2020|EPI_ISL_435685|2020-04-11
>hCoV-19/Singapore/81/2020|EPI_ISL_435686|2020-04-13
>hCoV-19/Singapore/82/2020|EPI_ISL_435687|2020-04-14
>hCoV-19/Singapore/83/2020|EPI_ISL_435688|2020-04-16
>hCoV-19/Singapore/84/2020|EPI_ISL_435689|2020-04-18
>hCoV-19/Singapore/85/2020|EPI_ISL_435690|2020-04-19
>hCoV-19/USA/FL-BPHL-045/2020|EPI_ISL_436549|2020-04-17
