# Supplementary material for: Use of Whole Genome Sequencing Data for a First in Silico Specificity Evaluation of the RT-qPCR Assays Used for SARS-CoV-2 Detection
Source: Int J Mol Sci. 2020 Aug 4;21(15):5585. doi: 10.3390/ijms21155585 (PMC7432934; doi:10.3390/ijms21155585)
Supplement: Supplementary file 1 [file ijms-21-05585-s001.zip › Supplementary file S2.txt]

1_ChinaCDC_ORF1ab	CCCTGTGGGTTTTACACTTAA	ACGATTGTGCATCAGCTGA	CCGTCTGCGGTATGTGGAAAGGTTATGG	CCCTGTGGGTTTTACACTTAAAAACACAGTCTGTACCGTCTGCGGTATGTGGAAAGGTTATGGCTGTAGTTGTGATCAACTCCGCGAACCCATGCTTCAGTCAGCTGATGCACAATCGT
1_ChinaCDC_N	GGGGAACTTCTCCTGCTAGAAT	CAGACATTTTGCTCTCAAGCTG	TTGCTGCTGCTTGACAGATT	GGGGAACTTCTCCTGCTAGAATGGCTGGCAATGGCGGTGATGCTGCTCTTGCTTTGCTGCTGCTTGACAGATTGAACCAGCTTGAGAGCAAAATGTCTG
2_CoremCharite_RdRp_P2	GTGARATGGTCATGTGTGGCGG	CARATGTTAAASACACTATTAGCATA	CAGGTGGAACCTCATCAGGAGATGC	GTGAAATGGTCATGTGTGGCGGTTCACTATATGTTAAACCAGGTGGAACCTCATCAGGAGATGCCACAACTGCTTATGCTAATAGTGTTTTTAACATTTG
2_CoremCharite_RdRp_P1	GTGARATGGTCATGTGTGGCGG	CARATGTTAAASACACTATTAGCATA	CCAGGTGGWACRTCATCMGGTGATGC	GTGAAATGGTCATGTGTGGCGGTTCACTATATGTTAAACCAGGTGGAACCTCATCAGGAGATGCCACAACTGCTTATGCTAATAGTGTTTTTAACATTTG
2_CoremCharite_E	ACAGGTACGTTAATAGTTAATAGCGT	ATATTGCAGCAGTACGCACACA	ACACTAGCCATCCTTACTGCGCTTCG	ACAGGTACGTTAATAGTTAATAGCGTACTTCTTTTTCTTGCTTTCGTGGTATTCTTGCTAGTTACACTAGCCATCCTTACTGCGCTTCGATTGTGTGCGTACTGCTGCAATAT
2_CoremCharite_N	CACATTGGCACCCGCAATC	GAGGAACGAGAAGAGGCTTG	ACTTCCTCAAGGAACAACATTGCCA	CACATTGGCACCCGCAATCCTGCTAACAATGCTGCAATCGTGCTACAACTTCCTCAAGGAACAACATTGCCAAAAGGCTTCTACGCAGAAGGGAGCAGAGGCGGCAGTCAAGCCTCTTCTCGTTCCTC
3_Pasteur_RdRp_IP2	ATGAGCTTAGTCCTGTTG	CTCCCTTTGTTGTGTTGT	AGATGTCTTGTGCTGCCGGTA	ATGAGCTTAGTCCTGTTGCACTACGACAGATGTCTTGTGCTGCCGGTACTACACAAACTGCTTGCACTGATGACAATGCGTTAGCTTACTACAACACAACAAAGGGAG
3_Pasteur_RdRp_IP4	GGTAACTGGTATGATTTCG	CTGGTCAAGGTTAATATAGG	TCATACAAACCACGCCAGG	GGTAACTGGTATGATTTCGGTGATTTCATACAAACCACGCCAGGTAGTGGAGTTCCTGTTGTAGATTCTTATTATTCATTGTTAATGCCTATATTAACCTTGACCAG
3_Pasteur_E_Sarbeco	ACAGGTACGTTAATAGTTAATAGCGT	ATATTGCAGCAGTACGCACACA	ACACTAGCCATCCTTACTGCGCTTCG	ACAGGTACGTTAATAGTTAATAGCGTACTTCTTTTTCTTGCTTTCGTGGTATTCTTGCTAGTTACACTAGCCATCCTTACTGCGCTTCGATTGTGTGCGTACTGCTGCAATAT
4_USCDC_N1	GACCCCAAAATCAGCGAAAT	TCTGGTTACTGCCAGTTGAATCTG	ACCCCGCATTACGTTTGGTGGACC	GACCCCAAAATCAGCGAAATGCACCCCGCATTACGTTTGGTGGACCCTCAGATTCAACTGGCAGTAACCAGA
4_USCDC_N2	TTACAAACATTGGCCGCAAA	GCGCGACATTCCGAAGAA	ACAATTTGCCCCCAGCGCTTCAG	TTACAAACATTGGCCGCAAATTGCACAATTTGCCCCCAGCGCTTCAGCGTTCTTCGGAATGTCGCGC
4_USCDC_N3	GGGAGCCTTGAATACACCAAAA	TGTAGCACGATTGCAGCATTG	AYCACATTGGCACCCGCAATCCTG	GGGAGCCTTGAATACACCAAAAGATCACATTGGCACCCGCAATCCTGCTAACAATGCTGCAATCGTGCTACA
5_Japan_N	AAATTTTGGGGACCAGGAAC	TGGCAGCTGTGTAGGTCAAC	ATGTCGCGCATTGGCATGGA	AAATTTTGGGGACCAGGAACTAATCAGACAAGGAACTGATTACAAACATTGGCCGCAAATTGCACAATTTGCCCCCAGCGCTTCAGCGTTCTTCGGAATGTCGCGCATTGGCATGGAAGTCACACCTTCGGGAACGTGGTTGACCTACACAGGTGCCA
6_HKFacMed_ORF1b_nsp14	TGGGGYTTTACRGGTAACCT	AACRCGCTTAACAAAGCACTC	TAGTTGTGATGCWATCATGACTAG	TGGGGTTTTACAGGTAACCTACAAAGCAACCATGATCTGTATTGTCAAGTCCATGGTAATGCACATGTAGCTAGTTGTGATGCAATCATGACTAGGTGTCTAGCTGTCCACGAGTGCTTTGTTAAGCGTGTT
6_HKFacMed_N	TAATCAGACAAGGAACTGATTA	CGAAGGTGTGACTTCCATG	CCGCAAATTGCACAATTTGC	TAATCAGACAAGGAACTGATTACAAACATTGGCCGCAAATTGCACAATTTGCCCCCAGCGCTTCAGCGTTCTTCGGAATGTCGCGCATTGGCATGGAAGTCACACCTTCG
7_Thai_N	CGTTTGGTGGACCCTCAGAT	CCCCACTGCGTTCTCCATT	CAACTGGCAGTAACCA	CGTTTGGTGGACCCTCAGATTCAACTGGCAGTAACCAGAATGGAGAACGCAGTGGGG
8_HKUniv_RdRp_Hel	CGCATACAGTCTTRCAGGCT	GTGTGATGTTGAWATGACATGGTC	TTAAGATGTGGTGCTTGCATACGTAGAC	CGCATACAGTCTTACAGGCTGTTGGGGCTTGTGTTCTTTGCAATTCACAGACTTCATTAAGATGTGGTGCTTGCATACGTAGACCATTCTTATGTTGTAAATGCTGTTACGACCATGTCATATCAACATCACAT
8_HKUniv_S	CCTACTAAATTAAATGATCTCTGCTTTACT	CAAGCTATAACGCAGCCTGTA	CGCTCCAGGGCAAACTGGAAAG	CCTACTAAATTAAATGATCTCTGCTTTACTAATGTCTATGCAGATTCATTTGTAATTAGAGGTGATGAAGTCAGACAAATCGCTCCAGGGCAAACTGGAAAGATTGCTGATTATAATTATAAATTACCAGATGATTTTACAGGCTGCGTTATAGCTTG
8_HKUniv_N	GCGTTCTTCGGAATGTCG	TTGGATCTTTGTCATCCAATTTG	AACGTGGTTGACCTACACAGS	GCGTTCTTCGGAATGTCGCGCATTGGCATGGAAGTCACACCTTCGGGAACGTGGTTGACCTACACAGGTGCCATCAAATTGGATGACAAAGATCCAA
9_RoujianLu_ORF1a	AGAAGATTGGTTAGATGATGATAGT	TTCCATCTCTAATTGAGGTTGAACC	TGGTCAACAAGACGGCAGTGAGGA	AGAAGATTGGTTAGATGATGATAGTCAACAAACTGTTGGTCAACAAGACGGCAGTGAGGACAATCAGACAACTACTATTCAAACAATTGTTGAGGTTCAACCTCAATTAGAGATGGAA
10_Won_RdRP	CATGTGTGGCGGTTCACTAT	TGCATTAACATTGGCCGTGA	AAAAAAAAAAAAAAAAAAAA	CATGTGTGGCGGTTCACTATATGTTAAACCAGGTGGAACCTCATCAGGAGATGCCACAACTGCTTATGCTAATAGTGTTTTTAACATTTGTCAAGCTGTCACGGCCAATGTTAATGCA
10_Won_S	CTACATGCACCAGCAACTGT	CACCTGTGCCTGTTAAACCA	AAAAAAAAAAAAAAAAAAAA	CTACATGCACCAGCAACTGTTTGTGGACCTAAAAAGTCTACTAATTTGGTTAAAAACAAATGTGTCAATTTCAACTTCAATGGTTTAACAGGCACAGGTG
10_Won_E	TTCGGAAGAGACAGGTACGTT	CACACAATCGATGCGCAGTA	AAAAAAAAAAAAAAAAAAAA	TTCGGAAGAGACAGGTACGTTAATAGTTAATAGCGTACTTCTTTTTCTTGCTTTCGTGGTATTCTTGCTAGTTACACTAGCCATCCTTACTGCGCTTCGATTGTGTG
10_Won_N	CAATGCTGCAATCGTGCTAC	GTTGCGACTACGTGATGAGG	AAAAAAAAAAAAAAAAAAAA	CAATGCTGCAATCGTGCTACAACTTCCTCAAGGAACAACATTGCCAAAAGGCTTCTACGCAGAAGGGAGCAGAGGCGGCAGTCAAGCCTCTTCTCGTTCCTCATCACGTAGTCGCAAC
11_SigmAldr_N1	GCCTCTTCTCGTTCCTCATCAC	AGCAGCATCACCGCCATTG	AAAAAAAAAAAAAAAAAAAA	GCCTCTTCTCGTTCCTCATCACGTAGTCGCAACAGTTCAAGAAATTCAACTCCAGGCAGCAGTAGGGGAACTTCTCCTGCTAGAATGGCTGGCAATGGCGGTGATGCTGCT
11_SigmAldr_N2	AGCCTCTTCTCGTTCCTCATCAC	CCGCCATTGCCAGCCATTC	AAAAAAAAAAAAAAAAAAAA	AGCCTCTTCTCGTTCCTCATCACGTAGTCGCAACAGTTCAAGAAATTCAACTCCAGGCAGCAGTAGGGGAACTTCTCCTGCTAGAATGGCTGGCAATGGCGG
11_SigmAldr_ORF1ab3	CCGCAAGGTTCTTCTTCGTAAG	TGCTATGTTTAGTGTTCCAGTTTTC	GGCGACGAGCTTGGCACTGATCCTT	CCGCAAGGTTCTTCTTCGTAAGAACGGTAATAAAGGAGCTGGTGGCCATAGTTACGGCGCCGATCTAAAGTCATTTGACTTAGGCGACGAGCTTGGCACTGATCCTTATGAAGATTTTCAAGAAAACTGGAACACTAAACATAGCA
11_SigmAldr_ORF1ab4	GGCTTACCGCAAGGTTCTTC	TGCTATGTTTAGTGTTCCAGTTTTC	GGCGACGAGCTTGGCACTGATCCTT	GGCTTACCGCAAGGTTCTTCTTCGTAAGAACGGTAATAAAGGAGCTGGTGGCCATAGTTACGGCGCCGATCTAAAGTCATTTGACTTAGGCGACGAGCTTGGCACTGATCCTTATGAAGATTTTCAAGAAAACTGGAACACTAAACATAGCA
11_SigmAldr_S5	CAGGTATATGCGCTAGTTATCAGAC	CCAAGTGACATAGTGTAGGCAATG	AGACTAATTCTCCTCGGCGGGCACG	CAGGTATATGCGCTAGTTATCAGACTCAGACTAATTCTCCTCGGCGGGCACGTAGTGTAGCTAGTCAATCCATCATTGCCTACACTATGTCACTTGG
11_SigmAldr_S6	GCAGGTATATGCGCTAGTTATCAG	ACACTGGTAGAATTTCTGTGGTAAC	AGACTAATTCTCCTCGGCGGGCACG	GCAGGTATATGCGCTAGTTATCAGACTCAGACTAATTCTCCTCGGCGGGCACGTAGTGTAGCTAGTCAATCCATCATTGCCTACACTATGTCACTTGGTGCAGAAAATTCAGTTGCTTACTCTAATAACTCTATTGCCATACCCACAAATTTTACTATTAGTGTTACCACAGAAATTCTACCAGTGT
12_Huang_E	ACTTCTTTTTCTTGCTTTCGTGGT	GCAGCAGTACGCACACAATC	CTAGTTACACTAGCCATCCTTACTGC	ACTTCTTTTTCTTGCTTTCGTGGTATTCTTGCTAGTTACACTAGCCATCCTTACTGCGCTTCGATTGTGTGCGTACTGCTGC
